# Supplementary material for: Identification of GLS as a cuproptosis-related diagnosis gene in acute myocardial infarction
Source: Front Cardiovasc Med. 2022 Nov 11;9:1016081. doi: 10.3389/fcvm.2022.1016081 (PMC9691691; doi:10.3389/fcvm.2022.1016081)
Supplement: Supplementary file 1 [file Table_1.XLSX]

## Sheet: Table 1
	FDX1	LIAS	LIPT1	DLAT	PDHA1	PDHB	MTF1	GLS	CDKN2A
FDX1	1	0.249	0.291	0.11	0.182	0.273	-0.46	0.27	-0.08
LIAS	0.249	1	0.576	0.382	0.435	0.575	-0.302	0.635	-0.298
LIPT1	0.291	0.576	1	0.219	0.329	0.582	-0.333	0.574	-0.194
DLAT	0.11	0.382	0.219	1	0.459	0.234	-0.126	0.229	-0.068
PDHA1	0.182	0.435	0.329	0.459	1	0.261	-0.115	0.213	-0.066
PDHB	0.273	0.575	0.582	0.234	0.261	1	-0.413	0.594	-0.201
MTF1	-0.46	-0.302	-0.333	-0.126	-0.115	-0.413	1	-0.609	0.128
GLS	0.27	0.635	0.574	0.229	0.213	0.594	-0.609	1	-0.238
CDKN2A	-0.08	-0.298	-0.194	-0.068	-0.066	-0.201	0.128	-0.238	1

## Sheet: Table 2
	FDX1	LIAS	LIPT1	DLAT	PDHA1	PDHB	MTF1	GLS	CDKN2A
METTL3	0.282	0.44	0.381	0.38	0.389	0.526	-0.543	0.412	-0.078
METTL14	0.335	0.601	0.504	0.433	0.409	0.675	-0.43	0.493	-0.163
WTAP	0.292	0.518	0.453	0.037	0.169	0.702	-0.413	0.59	-0.184
KIAA1429	0.259	0.673	0.464	0.566	0.348	0.641	-0.543	0.671	-0.321
RBM15	0.165	0.483	0.372	0.451	0.296	0.434	-0.467	0.623	-0.239
RBM15B	-0.162	-0.522	-0.459	0.12	-0.135	-0.541	0.156	-0.472	0.171
CBLL1	-0.088	0.114	0.146	0.22	0.08	-0.212	0.159	0.163	-0.123
ZC3H13	0.042	0.498	0.232	0.595	0.329	0.408	-0.142	0.445	-0.215
YTHDF1	-0.131	-0.229	-0.089	0.264	0.189	-0.25	0.205	-0.384	0.16
YTHDF2	-0.054	-0.102	-0.271	0.1	-0.142	-0.117	0.035	-0.246	-0.128
YTHDF3	0.233	0.423	0.329	0.157	0.25	0.402	-0.007	0.131	-0.184
YTHDC1	0.235	0.545	0.493	0.349	0.188	0.671	-0.578	0.704	-0.349
YTHDC2	0.25	0.687	0.489	0.51	0.437	0.587	-0.419	0.737	-0.294
HNRNPC	-0.272	0.201	0.15	0.179	0.224	0.348	0.082	0.234	-0.087
HNRNPA2B1	0.35	0.449	0.33	0.355	0.118	0.608	-0.632	0.549	-0.293
IGF2BP1	-0.176	-0.417	-0.347	-0.487	-0.431	-0.369	0.08	-0.235	0.222
IGF2BP2	-0.257	-0.34	-0.289	0.046	0.011	-0.247	0.477	-0.524	0.233
IGF2BP3	-0.022	-0.033	0.073	-0.132	-0.005	0.068	0.031	0.053	0.176
FMR1	0.289	0.66	0.517	0.317	0.288	0.686	-0.528	0.802	-0.314
ELAVL1	-0.152	-0.048	-0.072	0.305	0.266	-0.046	0.308	-0.25	0.104
LRPPRC	0.309	0.704	0.525	0.509	0.365	0.648	-0.554	0.753	-0.336
FTO	-0.132	0.266	0.156	0.399	0.381	0.08	-0.039	0.344	-0.136
ALKBH5	-0.174	-0.394	-0.325	0.237	0.091	-0.475	0.205	-0.443	0.039

## Sheet: Table 3
	B.cells.naive	B.cells.memory	Plasma.cells	T.cells.CD8	T.cells.CD4.naive	T.cells.CD4.memory.resting	T.cells.CD4.memory.activated	T.cells.regulatory..Tregs.	NK.cells.resting	NK.cells.activated	Monocytes	Macrophages.M0	Macrophages.M1	Macrophages.M2	Dendritic.cells.activated	Mast.cells.resting	Mast.cells.activated	Eosinophils	Neutrophils
FDX1	-0.08	0.191	0.134	-0.002	-0.044	0.059	-0.027	-0.181	0.048	0.032	-0.007	-0.103	0.076	0.133	0.182	-0.076	0.106	0.039	-0.107
LIAS	-0.138	0.149	-0.153	-0.018	0.202	0.274	-0.081	-0.244	0.263	-0.065	-0.28	-0.344	-0.058	0.242	-0.031	-0.248	-0.032	0.084	-0.213
LIPT1	-0.123	0.14	-0.179	0.204	0.03	0.113	-0.12	-0.224	0.297	0.015	-0.263	-0.33	0.002	0.253	-0.059	-0.257	0.066	0.224	-0.217
DLAT	-0.038	0.07	0.09	0.168	0.009	-0.023	0.073	0.004	0.056	0.061	-0.112	-0.103	0.04	0.112	0.038	-0.07	-0.109	0.061	-0.108
PDHA1	-0.023	0.027	-0.046	0.044	0.111	-0.084	0.078	0.018	0.104	-0.019	-0.057	-0.165	0.107	0.262	0.023	-0.154	0.069	0.105	-0.135
PDHB	-0.2	0.145	-0.114	-0.051	-0.015	0.178	-0.077	-0.432	0.156	-0.1	-0.028	-0.275	-0.035	0.176	0.098	-0.183	0.009	0.152	-0.07
MTF1	-0.113	-0.037	0.005	-0.206	0.03	-0.316	0.191	0.196	-0.135	0.008	0.332	0.148	0.179	-0.214	0.003	0.077	-0.024	-0.274	0.269
GLS	-0.058	0.184	-0.21	0.311	0.151	0.496	-0.251	-0.281	0.434	-0.029	-0.656	-0.268	-0.128	0.175	-0.093	-0.325	0.047	0.275	-0.452
CDKN2A	-0.042	0.007	0.181	0.063	-0.134	-0.181	0.018	0.087	-0.128	-0.072	0.159	0.106	0.049	0.036	0.033	0.108	-0.089	-0.01	0.091

## Sheet: Table 4
Seed	miRNA
CDKN2A	hsa-mir-16-5p
CDKN2A	hsa-mir-24-3p
CDKN2A	hsa-mir-192-5p
CDKN2A	hsa-mir-10b-5p
CDKN2A	hsa-mir-34a-5p
CDKN2A	hsa-mir-215-5p
CDKN2A	hsa-let-7g-5p
CDKN2A	hsa-mir-124-3p
CDKN2A	hsa-mir-125b-5p
CDKN2A	hsa-mir-320a
CDKN2A	hsa-mir-155-5p
CDKN2A	hsa-mir-492
CDKN2A	hsa-mir-615-3p
CDKN2A	hsa-mir-296-3p
CDKN2A	hsa-mir-423-5p
CDKN2A	hsa-mir-455-3p
DLAT	hsa-let-7b-5p
DLAT	hsa-mir-10b-5p
DLAT	hsa-mir-615-3p
DLAT	hsa-mir-5192
DLAT	hsa-mir-6731-5p
DLAT	hsa-mir-8085
FDX1	hsa-mir-30a-5p
FDX1	hsa-mir-577
FDX1	hsa-mir-606
FDX1	hsa-mir-101-5p
FDX1	hsa-mir-497-3p
FDX1	hsa-mir-455-3p
FDX1	hsa-mir-888-5p
FDX1	hsa-mir-548x-3p
FDX1	hsa-mir-3613-3p
FDX1	hsa-mir-3942-5p
FDX1	hsa-mir-4417
FDX1	hsa-mir-4437
FDX1	hsa-mir-548ae-3p
FDX1	hsa-mir-548aj-3p
FDX1	hsa-mir-548am-3p
FDX1	hsa-mir-4674
FDX1	hsa-mir-4703-5p
FDX1	hsa-mir-4795-5p
FDX1	hsa-mir-548ah-3p
FDX1	hsa-mir-548aq-3p
FDX1	hsa-mir-548j-3p
FDX1	hsa-mir-6826-5p
FDX1	hsa-mir-3653-5p
GLS	hsa-mir-23a-3p
GLS	hsa-mir-7-5p
GLS	hsa-mir-335-5p
LIAS	hsa-mir-17-5p
LIAS	hsa-mir-20a-5p
LIAS	hsa-mir-24-3p
LIAS	hsa-mir-26b-5p
LIAS	hsa-mir-93-5p
LIAS	hsa-mir-106a-5p
LIAS	hsa-mir-106b-5p
LIAS	hsa-mir-302a-3p
LIAS	hsa-mir-302b-3p
LIAS	hsa-mir-302c-3p
LIAS	hsa-mir-302d-3p
LIAS	hsa-mir-372-3p
LIAS	hsa-mir-373-3p
LIAS	hsa-mir-378a-5p
LIAS	hsa-mir-20b-5p
LIAS	hsa-mir-512-3p
LIAS	hsa-mir-520e
LIAS	hsa-mir-520a-3p
LIAS	hsa-mir-526b-3p
LIAS	hsa-mir-520b
LIAS	hsa-mir-520c-3p
LIAS	hsa-mir-519d-3p
LIAS	hsa-mir-520d-3p
LIAS	hsa-mir-640
LIAS	hsa-mir-125a-3p
LIAS	hsa-mir-302e
LIAS	hsa-mir-1915-3p
LIAS	hsa-mir-764
LIAS	hsa-mir-4284
LIAS	hsa-mir-3609
LIAS	hsa-mir-3934-5p
LIAS	hsa-mir-548ah-5p
LIAS	hsa-mir-4726-3p
LIAS	hsa-mir-4731-5p
LIAS	hsa-mir-4757-5p
LIAS	hsa-mir-4772-3p
LIAS	hsa-mir-4796-3p
LIAS	hsa-mir-5009-3p
LIAS	hsa-mir-5589-5p
LIAS	hsa-mir-212-5p
LIAS	hsa-mir-1304-3p
LIAS	hsa-mir-6506-5p
LIAS	hsa-mir-619-5p
LIAS	hsa-mir-6744-3p
LIAS	hsa-mir-6764-5p
LIAS	hsa-mir-6790-3p
LIAS	hsa-mir-6791-3p
LIAS	hsa-mir-6821-3p
LIAS	hsa-mir-6829-3p
LIAS	hsa-mir-6840-3p
LIAS	hsa-mir-6878-3p
LIAS	hsa-mir-6887-3p
LIAS	hsa-mir-6890-3p
LIAS	hsa-mir-8057
LIAS	hsa-mir-3653-5p
MTF1	hsa-mir-17-5p
MTF1	hsa-mir-20a-5p
MTF1	hsa-mir-32-5p
MTF1	hsa-mir-92a-3p
MTF1	hsa-mir-93-5p
MTF1	hsa-mir-103a-3p
MTF1	hsa-mir-106a-5p
MTF1	hsa-mir-125b-5p
MTF1	hsa-mir-106b-5p
MTF1	hsa-mir-373-5p
MTF1	hsa-mir-337-3p
MTF1	hsa-mir-384
MTF1	hsa-mir-20b-5p
MTF1	hsa-mir-329-3p
MTF1	hsa-mir-202-5p
MTF1	hsa-mir-519c-5p
MTF1	hsa-mir-518f-5p
MTF1	hsa-mir-526a
MTF1	hsa-mir-519d-3p
MTF1	hsa-mir-92b-3p
MTF1	hsa-mir-603
MTF1	hsa-mir-616-5p
MTF1	hsa-mir-643
MTF1	hsa-mir-362-3p
MTF1	hsa-mir-590-3p
MTF1	hsa-mir-523-5p
MTF1	hsa-mir-518e-5p
MTF1	hsa-mir-522-5p
MTF1	hsa-mir-519a-5p
MTF1	hsa-mir-519b-5p
MTF1	hsa-mir-520c-5p
MTF1	hsa-mir-518d-5p
MTF1	hsa-mir-548l
MTF1	hsa-mir-2054
MTF1	hsa-mir-3620-3p
MTF1	hsa-mir-3685
MTF1	hsa-mir-3924
MTF1	hsa-mir-3941
MTF1	hsa-mir-548an
MTF1	hsa-mir-3978
MTF1	hsa-mir-371b-5p
MTF1	hsa-mir-4789-5p
MTF1	hsa-mir-5007-5p
MTF1	hsa-mir-5011-5p
MTF1	hsa-mir-190a-3p
MTF1	hsa-mir-520g-5p
MTF1	hsa-mir-6865-3p
MTF1	hsa-mir-6879-3p
MTF1	hsa-mir-8485
PDHA1	hsa-mir-22-3p
PDHA1	hsa-mir-191-5p
PDHA1	hsa-mir-326
PDHA1	hsa-mir-498
PDHA1	hsa-mir-96-3p
PDHA1	hsa-mir-130b-5p
PDHA1	hsa-mir-877-3p
PDHA1	hsa-mir-3148
PDHA1	hsa-mir-3153
PDHA1	hsa-mir-320e
PDHA1	hsa-mir-4646-5p
PDHA1	hsa-mir-4668-5p
PDHA1	hsa-mir-4761-5p
PDHA1	hsa-mir-204-3p
PDHA1	hsa-mir-6733-5p
PDHA1	hsa-mir-6739-5p
PDHB	hsa-mir-17-5p
PDHB	hsa-mir-20a-5p
PDHB	hsa-mir-93-5p
PDHB	hsa-mir-98-5p
PDHB	hsa-mir-106a-5p
PDHB	hsa-mir-150-5p
PDHB	hsa-mir-106b-5p
PDHB	hsa-mir-302a-3p
PDHB	hsa-mir-302b-3p
PDHB	hsa-mir-302c-3p
PDHB	hsa-mir-302d-3p
PDHB	hsa-mir-372-3p
PDHB	hsa-mir-373-3p
PDHB	hsa-mir-20b-5p
PDHB	hsa-mir-512-3p
PDHB	hsa-mir-520e
PDHB	hsa-mir-520a-3p
PDHB	hsa-mir-526b-3p
PDHB	hsa-mir-520b
PDHB	hsa-mir-520c-3p
PDHB	hsa-mir-519d-3p
PDHB	hsa-mir-520d-3p
PDHB	hsa-mir-520g-3p
PDHB	hsa-mir-520h
PDHB	hsa-mir-556-5p
PDHB	hsa-mir-610
PDHB	hsa-mir-186-3p
PDHB	hsa-mir-302e
PDHB	hsa-mir-1260b
PDHB	hsa-mir-3674
PDHB	hsa-mir-4731-5p
PDHB	hsa-mir-4732-5p
PDHB	hsa-mir-4482-3p
PDHB	hsa-mir-5089-5p
PDHB	hsa-mir-1295b-3p
PDHB	hsa-mir-5589-5p
PDHB	hsa-mir-6506-5p
PDHB	hsa-mir-619-5p
PDHB	hsa-mir-627-3p
PDHB	hsa-mir-6747-3p
PDHB	hsa-mir-6752-3p
PDHB	hsa-mir-6778-3p
PDHB	hsa-mir-6832-5p
PDHB	hsa-mir-6844
PDHB	hsa-mir-7159-3p

## Sheet: Table 5
Seed	TF
CDKN2A	PRDM1
CDKN2A	CTBP2
CDKN2A	EZH2
CDKN2A	ZFP37
CDKN2A	ZNF2
CDKN2A	ZNF76
CDKN2A	CTCF
CDKN2A	ZNF423
CDKN2A	SUZ12
CDKN2A	ZNF71
CDKN2A	L3MBTL2
DLAT	ATF3
DLAT	ELF3
DLAT	NR2F6
DLAT	GTF2E2
DLAT	HNF4G
DLAT	HES1
DLAT	IRF1
DLAT	JUNB
DLAT	MYBL2
DLAT	NRF1
DLAT	SMARCE1
DLAT	SP1
DLAT	KLF7
DLAT	MBD4
DLAT	ZHX2
DLAT	SIN3A
DLAT	ZNF589
DLAT	KLF13
DLAT	CREB3L1
FDX1	STAT1
FDX1	ZFP37
FDX1	NCOR1
GLS	BCL6
GLS	KLF6
GLS	ELF1
GLS	ELF3
GLS	NR2F6
GLS	HDGF
GLS	JUND
GLS	NRF1
GLS	RXRB
GLS	SSRP1
GLS	ZFP37
GLS	ZNF2
GLS	KLF11
GLS	KLF7
GLS	MTA2
GLS	TRIM22
GLS	ZHX2
GLS	HBP1
GLS	ZBTB26
GLS	MXD3
GLS	RCOR2
LIAS	ATF1
LIAS	ATF4
LIAS	KLF9
LIAS	GTF2E2
LIAS	IRF1
LIAS	JUND
LIAS	MYC
LIAS	RBBP5
LIAS	SOX5
LIAS	SSRP1
LIAS	NR2F2
LIAS	TFDP1
LIAS	MTA1
LIAS	TRIM28
LIAS	MXD4
LIAS	GMEB2
LIAS	ARID4B
LIAS	THAP1
LIAS	FOXJ2
LIAS	RCOR2
LIPT1	KLF9
LIPT1	ELK1
LIPT1	GABPA
LIPT1	GATA1
LIPT1	GATA4
LIPT1	GTF2E2
LIPT1	HCFC1
LIPT1	IRF1
LIPT1	MBD1
LIPT1	NFRKB
LIPT1	NRF1
LIPT1	KDM5A
LIPT1	SUPT5H
LIPT1	ZKSCAN1
LIPT1	KLF11
LIPT1	HMG20B
LIPT1	ZHX2
LIPT1	GMEB2
LIPT1	ZNF407
LIPT1	ZNF394
MTF1	GATA2
MTF1	ID3
MTF1	PKNOX1
MTF1	PPARG
MTF1	RAD51
MTF1	SMARCE1
MTF1	ZFX
MTF1	PRDM2
MTF1	TRIM28
MTF1	ZHX1
MTF1	ZNF423
MTF1	ZBTB11
MTF1	LEF1
MTF1	KLF13
MTF1	ZBTB26
MTF1	ZNF394
PDHA1	SMAD4
PDHA1	ZFX
PDHA1	SAP30
PDHA1	KDM5B
PDHA1	ZNF423
PDHA1	PHF8
PDHA1	MXD3
PDHA1	ZNF382
PDHA1	SCRT2
PDHB	RERE
PDHB	IRF1
PDHB	SOX5
PDHB	FOSL1
PDHB	ZNF197
PDHB	HMG20B
PDHB	SIN3A

## Sheet: Table 6
Seed	Chemical
CDKN2A	ON123300
CDKN2A	pirinixic acid
CDKN2A	arsenic trioxide
CDKN2A	bisphenol A
CDKN2A	lead acetate
CDKN2A	methylselenic acid
CDKN2A	sodium arsenate
CDKN2A	pyrithione zinc
CDKN2A	trichostatin A
CDKN2A	pyrazolo(3,4-d)pyrimidine
CDKN2A	decitabine
CDKN2A	arsenite
CDKN2A	chromous chloride
CDKN2A	sodium arsenite
CDKN2A	beryllium sulfate
CDKN2A	perfluorooctanoic acid
CDKN2A	chromium oxide
CDKN2A	vitamin k5
CDKN2A	butylidenephthalide
CDKN2A	vinorelbine
CDKN2A	quinoline
CDKN2A	mercuric bromide
CDKN2A	testosterone-3-carboxymethyloxime-bovine serum albumin conjugate
CDKN2A	epigallocatechin gallate
CDKN2A	irinotecan
CDKN2A	resveratrol
CDKN2A	microcystin RR
CDKN2A	docetaxel
CDKN2A	fullerene C60
CDKN2A	chromium hexavalent ion
CDKN2A	4-phenylbutyric acid
CDKN2A	2-(4-morpholinyl)-8-phenyl-4H-1-benzopyran-4-one
CDKN2A	hexabromocyclododecane
CDKN2A	3'-methoxy-4'-nitroflavone
CDKN2A	U 0126
CDKN2A	scriptaid
CDKN2A	4-(5-benzo(1,3)dioxol-5-yl-4-pyridin-2-yl-1H-imidazol-2-yl)benzamide
CDKN2A	6-((3-chloro)anilino)-2-(isopropyl-2-hydroxyethylamino)-9-isopropylpurine
CDKN2A	belinostat
CDKN2A	3,5,3',4',5'-pentamethoxystilbene
CDKN2A	arsenic tetraoxide
CDKN2A	palbociclib
CDKN2A	methyl triclosan
CDKN2A	Grape Seed Proanthocyanidins
CDKN2A	(6-(4-(2-piperidin-1-ylethoxy)phenyl))-3-pyridin-4-ylpyrazolo(1,5-a)pyrimidine
CDKN2A	BMS 754807
CDKN2A	S110 compound
CDKN2A	(+)-JQ1 compound
CDKN2A	MT19c compound
CDKN2A	Capecitabine
CDKN2A	Air Pollutants, Occupational
CDKN2A	Arsenates
CDKN2A	Arsenic
CDKN2A	Arsenicals
CDKN2A	Asbestos
CDKN2A	Vehicle Emissions
CDKN2A	Azacitidine
CDKN2A	Benzene
CDKN2A	Benzo(a)pyrene
CDKN2A	Cacodylic Acid
CDKN2A	Cadmium
CDKN2A	Capsaicin
CDKN2A	Carmustine
CDKN2A	Chloramphenicol
CDKN2A	Chromium
CDKN2A	Cisplatin
CDKN2A	Copper
CDKN2A	Curcumin
CDKN2A	Cycloheximide
CDKN2A	Daunorubicin
CDKN2A	Dioxins
CDKN2A	Doxorubicin
CDKN2A	Drugs, Chinese Herbal
CDKN2A	Estradiol
CDKN2A	Fluorouracil
CDKN2A	Folic Acid
CDKN2A	Glucocorticoids
CDKN2A	Glucose
CDKN2A	Hydralazine
CDKN2A	Hydrogen Peroxide
CDKN2A	Hydroxyurea
CDKN2A	Masoprocol
CDKN2A	Parathion
CDKN2A	Phenylmercuric Acetate
CDKN2A	Potassium Dichromate
CDKN2A	Prednisone
CDKN2A	Procainamide
CDKN2A	Quercetin
CDKN2A	Radon
CDKN2A	Silver Nitrate
CDKN2A	Tetrachlorodibenzodioxin
CDKN2A	Tetradecanoylphorbol Acetate
CDKN2A	Dronabinol
CDKN2A	Thioridazine
CDKN2A	Tobacco Smoke Pollution
CDKN2A	Tretinoin
CDKN2A	Triclosan
CDKN2A	Valproic Acid
CDKN2A	Vincristine
CDKN2A	Vinyl Chloride
CDKN2A	Vitallium
CDKN2A	Zidovudine
CDKN2A	1-Methyl-4-phenylpyridinium
CDKN2A	Metribolone
CDKN2A	Aflatoxin B1
CDKN2A	Fenretinide
CDKN2A	Lithium Chloride
CDKN2A	Sodium Selenite
CDKN2A	Metals, Heavy
CDKN2A	Cadmium Chloride
CDKN2A	Copper Sulfate
CDKN2A	Vitamin K 2
CDKN2A	Vitamin K 3
CDKN2A	gamma-Tocopherol
CDKN2A	Nanotubes, Carbon
DLAT	methylmercuric chloride
DLAT	decitabine
DLAT	beta-methylcholine
DLAT	K 7174
DLAT	4-(5-benzo(1,3)dioxol-5-yl-4-pyridin-2-yl-1H-imidazol-2-yl)benzamide
DLAT	ICG 001
DLAT	(6-(4-(2-piperidin-1-ylethoxy)phenyl))-3-pyridin-4-ylpyrazolo(1,5-a)pyrimidine
DLAT	(+)-JQ1 compound
DLAT	Acetaminophen
DLAT	Cisplatin
DLAT	Coumestrol
DLAT	Dexamethasone
DLAT	Enzyme Inhibitors
DLAT	Ethyl Methanesulfonate
DLAT	Formaldehyde
DLAT	Hydralazine
DLAT	Methotrexate
DLAT	Methyl Methanesulfonate
DLAT	Ursodeoxycholic Acid
DLAT	Valproic Acid
DLAT	Copper Sulfate
FDX1	2-(1H-indazol-4-yl)-6-(4-methanesulfonylpiperazin-1-ylmethyl)-4-morpholin-4-ylthieno(3,2-d)pyrimidine
FDX1	Benzo(a)pyrene
FDX1	Lead
FDX1	Valproic Acid
FDX1	8-Bromo Cyclic Adenosine Monophosphate
FDX1	Cyclosporine
GLS	geldanamycin
GLS	methylmercuric chloride
GLS	arsenic trioxide
GLS	bisphenol A
GLS	senecionine
GLS	senkirkine
GLS	heliotrine
GLS	trichostatin A
GLS	butyraldehyde
GLS	benzenearsonic acid
GLS	potassium chromate(VI)
GLS	periodate-oxidized adenosine
GLS	mercuric bromide
GLS	epigallocatechin gallate
GLS	troglitazone
GLS	lactacystin
GLS	benzyloxycarbonylleucyl-leucyl-leucine aldehyde
GLS	vorinostat
GLS	motexafin gadolinium
GLS	4-(5-benzo(1,3)dioxol-5-yl-4-pyridin-2-yl-1H-imidazol-2-yl)benzamide
GLS	diphenylarsinic acid
GLS	panobinostat
GLS	(6-(4-(2-piperidin-1-ylethoxy)phenyl))-3-pyridin-4-ylpyrazolo(1,5-a)pyrimidine
GLS	(+)-JQ1 compound
GLS	3-(2-hydroxy-4-(2-methylnonan-2-yl)phenyl)cyclohexan-1-ol
GLS	Acetaminophen
GLS	Air Pollutants
GLS	Arsenic
GLS	Ascorbic Acid
GLS	Benzo(a)pyrene
GLS	Calcitriol
GLS	Cisplatin
GLS	Coumestrol
GLS	Cyclophosphamide
GLS	Cytarabine
GLS	Demecolcine
GLS	Estradiol
GLS	Formaldehyde
GLS	Hydrogen Peroxide
GLS	Indomethacin
GLS	Methotrexate
GLS	Methyl Methanesulfonate
GLS	Nickel
GLS	Phenylmercuric Acetate
GLS	Plant Oils
GLS	Pyrrolizidine Alkaloids
GLS	Quercetin
GLS	Sarin
GLS	Silicon Dioxide
GLS	Silver
GLS	Tetrachlorodibenzodioxin
GLS	Theophylline
GLS	Thimerosal
GLS	Tretinoin
GLS	Tunicamycin
GLS	Valproic Acid
GLS	7,8-Dihydro-7,8-dihydroxybenzo(a)pyrene 9,10-oxide
GLS	9,10-Dimethyl-1,2-benzanthracene
GLS	Cyclosporine
GLS	Aflatoxin B1
GLS	Asbestos, Crocidolite
GLS	Antirheumatic Agents
GLS	Thapsigargin
GLS	Copper Sulfate
GLS	Zinc Acetate
GLS	Genistein
GLS	p-Chloromercuribenzoic Acid
GLS	Vitamin K 3
LIAS	pirinixic acid
LIAS	glycidamide
LIAS	Acetaminophen
LIAS	Atrazine
LIAS	Silicon Dioxide
LIAS	Tunicamycin
LIAS	Vanadates
LIAS	Thapsigargin
LIPT1	Arsenic
LIPT1	Atrazine
LIPT1	Copper
LIPT1	Disulfiram
LIPT1	Formaldehyde
LIPT1	Quercetin
LIPT1	Selenium
LIPT1	Valproic Acid
LIPT1	Vitamin E
LIPT1	Cyclosporine
LIPT1	Copper Sulfate
MTF1	lead acetate
MTF1	zinc chloride
MTF1	sodium arsenite
MTF1	gallium nitrate
MTF1	nickel sulfate
MTF1	cupric oxide
MTF1	aluminum sulfate
MTF1	N,N,N',N'-tetrakis(2-pyridylmethyl)ethylenediamine
MTF1	resveratrol
MTF1	chromium hexavalent ion
MTF1	Allethrin
MTF1	Cadmium
MTF1	Copper
MTF1	Succimer
MTF1	Disulfiram
MTF1	Formaldehyde
MTF1	Glutathione
MTF1	Mercury
MTF1	Nickel
MTF1	Nitroprusside
MTF1	Potassium Dichromate
MTF1	Selenium
MTF1	Silicon Dioxide
MTF1	Silver Nitrate
MTF1	Valproic Acid
MTF1	Vitamin E
MTF1	Zinc
MTF1	Aflatoxin B1
MTF1	Cadmium Chloride
MTF1	Zinc Sulfate
MTF1	Copper Sulfate
MTF1	tert-Butylhydroperoxide
MTF1	Magnetite Nanoparticles
PDHA1	arsenic trioxide
PDHA1	kojic acid
PDHA1	2,6-dichloro-4-nitrophenol
PDHA1	cobaltous chloride
PDHA1	quinoline
PDHA1	resveratrol
PDHA1	JP8 aviation fuel
PDHA1	Grape Seed Proanthocyanidins
PDHA1	3-(2-hydroxy-4-(2-methylnonan-2-yl)phenyl)cyclohexan-1-ol
PDHA1	Acetaminophen
PDHA1	Atrazine
PDHA1	Cadmium
PDHA1	Catechin
PDHA1	Dexamethasone
PDHA1	Dichloroacetic Acid
PDHA1	Formaldehyde
PDHA1	Methyl Methanesulfonate
PDHA1	Superoxides
PDHA1	Tretinoin
PDHA1	Valproic Acid
PDHA1	Isotretinoin
PDHB	ferric ammonium citrate
PDHB	sodium arsenite
PDHB	cobaltous chloride
PDHB	potassium chromate(VI)
PDHB	epigallocatechin gallate
PDHB	ICG 001
PDHB	UCF 101
PDHB	tetraarsenic tetrasulfide
PDHB	Imatinib Mesylate
PDHB	Deferoxamine
PDHB	Ethyl Methanesulfonate
PDHB	Methyl Methanesulfonate
PDHB	Rotenone
PDHB	Sarin
PDHB	Valproic Acid
PDHB	Vinblastine
PDHB	Isotretinoin
PDHB	Cyclosporine
PDHB	Oxidopamine
PDHB	Thapsigargin
PDHB	Copper Sulfate

## Sheet: Table 7
ID	Description	setSize	enrichmentScore	NES	pvalue	p.adjust	qvalues	rank	leading_edge	core_enrichment
hsa03010	Ribosome	129	0.477493	2.45681	1e-10	8.325e-09	3.92105e-09	5324	tags=49%, list=23%, signal=38%	65008/6156/6189/6167/6160/6125/6235/6233/6201/6144/6222/51187/6133/51023/6208/9045/51263/6157/6152/3921/6128/9349/6227/6139/9801/6181/6175/63931/6168/51065/55173/6165/6164/6188/6232/11222/64965/6204/65005/6194/6206/6170/200916/6210/6138/6147/6161/6224/6146/6129/6191/64928/6205/29088/100529097/64983/51318/28998/51021/6154/23521/6122/6171
hsa04080	Neuroactive ligand-receptor interaction	353	-0.385672	-2.26759	1e-10	8.325e-09	3.92105e-09	9905	tags=65%, list=43%, signal=38%	7068/2904/8001/3355/1908/796/117579/2893/1142/1136/2557/2641/2569/9038/64111/2561/1909/2741/5173/1395/134/4142/3269/10888/1129/10886/4158/1140/553/6751/150/55584/2359/2564/84109/5646/3350/2831/4543/6754/170589/5618/116443/3361/53829/3360/51052/6750/3062/2695/2898/2902/680/6869/2915/2560/2743/51738/3356/9248/4985/2897/319100/3972/2890/1812/64106/5032/887/55879/130574/85569/6870/3060/4160/347148/57…
hsa04142	Lysosome	130	-0.48397	-2.4646	1e-10	8.325e-09	3.92105e-09	2847	tags=41%, list=12%, signal=36%	1777/9476/3373/768239/2799/967/6448/410/1513/2720/1497/1512/4669/3425/5476/1522/23163/3916/6272/2629/7805/53/51172/1201/1508/5660/411/9114/84572/1212/535/8218/8692/26088/10312/2760/2548/1174/1200/8943/1509/4125/162/23659/4758/57192/537/2588/4668/527/6556/533/968
hsa05168	Herpes simplex virus 1 infection	476	0.490827	3.01226	1e-10	8.325e-09	3.92105e-09	4308	tags=47%, list=19%, signal=39%	170960/10000/841/5290/9534/51427/5295/7644/92283/7695/100129842/7700/7188/340252/7594/170959/330/7581/163087/22869/162962/6426/7582/57209/440515/84924/388558/80264/56242/374900/10793/51710/6732/163081/171392/284371/57335/83744/7562/126231/162655/7559/57786/163131/7561/51276/7637/84436/147923/339318/7738/57711/374879/91664/6672/163051/7639/148268/29915/57677/7587/91120/388561/126017/390980/3716/57…
hsa03040	Spliceosome	135	0.461726	2.38503	1.31611e-10	8.76532e-09	4.12844e-09	5290	tags=54%, list=23%, signal=42%	57187/6426/55110/23350/51691/27316/9716/23451/9984/144983/220988/6627/9129/3192/10772/55660/3178/5356/55119/58517/6636/4686/84321/9879/10929/6430/1655/11157/6637/6428/3190/1665/84991/10569/51362/26831/101954264/84950/6634/57461/10465/6632/6427/3305/6431/6432/25949/6434/6635/10946/3312/10286/23020/10915/22938/8559/4670/988/10450/6100/51645/6629/9410/27258/11325/51340/11017/23658/26863/3183/10285/2…
hsa03013	Nucleocytoplasmic transport	102	0.504768	2.48241	2.07157e-10	1.14972e-08	5.41514e-09	4291	tags=49%, list=18%, signal=40%	3841/25909/57187/9631/5903/4927/3842/55110/7175/53371/9984/23279/348995/1434/55746/129401/23165/64328/3839/79023/7514/3837/4686/84321/55706/59343/9972/51194/11260/65109/3843/26019/57122/1915/6613/10526/3840/5411/57510/55916/10527/387082/51808/5901/3836/23039/81929/55705/23534/10762
hsa04613	Neutrophil extracellular trap formation	107	-0.483258	-2.40696	1.27585e-09	6.06942e-08	2.85868e-08	3322	tags=43%, list=14%, signal=37%	566/71/79792/79885/10533/1184/1536/208/60/6404/293/51284/5605/51311/10105/51564/1379/177/2212/4688/83933/5970/7099/2358/5293/5296/1378/2357/653361/6714/2209/207/23569/6850/3689/5595/1535/9759/5330/366/3684/728/10014/27180/4689/5331
hsa04928	Parathyroid hormone synthesis, secretion and action	106	-0.462351	-2.29121	1.44834e-08	6.02873e-07	2.83951e-07	5301	tags=49%, list=23%, signal=38%	1594/109/5745/142680/50964/90993/1839/3727/5582/84699/6258/5143/4324/5337/1958/2768/6257/2353/2776/5568/9247/64764/6667/9365/4041/387/4205/408/4209/1026/113/5566/5141/369/196883/64386/1388/5595/9935/2767/5330/632/4326/5338/2771/409/7421/9586/4323/9826/6256/5331
hsa05152	Tuberculosis	173	-0.389459	-2.09372	6.86176e-08	2.53885e-06	1.19579e-06	3499	tags=36%, list=15%, signal=31%	91860/11151/8717/3606/572/637/30835/3553/54106/10333/3586/1387/114609/5869/842/208/4261/8625/2033/3108/387/1263/1379/972/4802/2212/5970/7099/1378/3916/6714/3654/2209/4046/3460/207/3588/929/56848/581/6850/8877/9114/535/3687/3689/5595/5878/2207/10312/1051/1509/64170/4615/3684/7421/537/527/64127/8844/533/7132
hsa04380	Osteoclast differentiation	123	-0.430267	-2.17714	1.3579e-07	4.52181e-06	2.12976e-06	2990	tags=41%, list=13%, signal=36%	3553/2353/9020/7305/4792/8878/208/3726/1513/4286/11026/10326/2212/8061/4688/5970/5293/5296/653361/5468/2209/10454/54209/3460/207/353514/1436/2885/5609/6850/9021/10859/5971/10990/5595/1535/4791/11027/7297/2355/11024/10288/11006/140885/9846/7132/11025/4689/6688/126014
hsa04110	Cell cycle	125	0.422561	2.15675	1.66282e-07	5.0338e-06	2.37091e-06	3935	tags=38%, list=17%, signal=32%	472/5933/545/10274/4087/9184/7029/4999/5000/4085/5885/5934/10735/5591/5001/8556/902/9126/7465/4175/64682/8697/7534/6500/10926/23595/10971/1027/8454/29945/894/1021/1875/119504/10393/4089/4172/3065/7529/8555/3066/9134/1111/8317/996/4176/51433/1022
hsa04740	Olfactory transduction	403	-0.29112	-1.73668	5.84748e-07	1.62267e-05	7.64275e-06	13239	tags=70%, list=57%, signal=31%	390321/135924/4991/346517/81328/219986/286362/391211/138803/347468/120065/390431/143502/26497/340980/391194/441933/138802/150681/390441/79544/282775/283297/390197/81309/120066/5136/219981/120776/390155/26696/403253/79290/121129/390181/283093/390432/81061/26534/391112/127608/79339/79482/390168/403274/26493/127066/390066/26664/219436/442191/26476/283189/390078/343172/254973/390157/23538/10798/28453…
hsa05150	Staphylococcus aureus infection	86	-0.452952	-2.14489	9.62001e-07	2.4642e-05	1.16063e-05	7754	tags=51%, list=33%, signal=34%	3886/100289462/3125/1670/3123/5648/3868/3880/8689/3884/3859/3866/8688/3883/5340/162605/3109/629/342574/8687/25984/717/3885/2213/3872/712/713/719/1675/3586/6404/714/2204/3108/2212/2358/2357/2209/721/3383/3689/5724/3684/728
hsa03008	Ribosome biogenesis in eukaryotes	72	0.486241	2.23035	1.26916e-06	3.01879e-05	1.42184e-05	4624	tags=51%, list=20%, signal=41%	166378/84135/51602/54464/10556/84128/55127/4931/10171/134430/7514/23195/23160/10199/9790/55131/83732/51077/26354/55781/55272/23560/10885/102157402/10528/6023/55916/25996/51096/55341/5901/29102/1736/55226/55813/51119/51068
hsa04020	Calcium signaling pathway	237	-0.3201	-1.79991	1.91256e-06	4.24588e-05	1.9998e-05	8107	tags=52%, list=35%, signal=34%	3082/3361/3360/4843/2250/2778/91807/2902/6869/4916/779/2915/3356/51806/1812/8074/887/6870/26281/2321/5024/1956/114/816/623/778/8913/148/26291/9127/5737/5255/4486/27006/147/2251/5733/5027/624/773/845/107/1816/5535/109/4842/7125/8817/6786/4233/2253/3706/51196/775/2066/8822/810/1139/6915/6543/2248/2905/808/153/487/5582/2903/6865/2925/3358/146/9965/91860/1128/5731/774/2261/8912/22953/5260/2246/2776/5…
hsa04120	Ubiquitin mediated proteolysis	137	0.388254	2.01547	2.04733e-06	4.261e-05	2.00692e-05	3992	tags=38%, list=17%, signal=32%	57448/26091/92912/330/11059/55236/8925/8065/83737/7337/26272/9063/8453/55294/8452/868/10054/7326/64682/8697/4591/64750/55120/25898/6500/8916/8451/6233/51366/23291/7189/331/8454/29945/7334/8450/329/119504/10393/6477/55958/9616/1161/8945/55070/9320/3093/7324/8924/996/51433/9039
hsa04666	Fc gamma R-mediated phagocytosis	90	-0.44159	-2.11314	3.19989e-06	5.97869e-05	2.81595e-05	2587	tags=37%, list=11%, signal=33%	6199/4651/208/5058/1793/2934/7410/7409/3984/2212/50807/10163/8936/5293/5296/653361/3055/1072/2209/207/56848/6850/8877/23396/3985/1785/5580/5595/7454/5338/7408/3636/9846
hsa04330	Notch signaling pathway	57	-0.507049	-2.19658	3.23173e-06	5.97869e-05	2.81595e-05	4871	tags=54%, list=21%, signal=43%	79816/2648/55851/4242/388585/9253/113878/3955/26508/23220/1487/1387/11317/7091/4855/2033/4854/3280/1855/182/55534/1857/5986/4851/8650/4853/9794/9612/1488/23385/7090
hsa04721	Synaptic vesicle cycle	78	-0.455833	-2.11556	6.03492e-06	9.64895e-05	4.54463e-05	5732	tags=49%, list=25%, signal=37%	773/245973/6540/525/9152/6616/6511/6538/22999/6844/57030/529/140679/10497/1211/774/6536/6534/10815/1759/5864/1175/6507/6809/1173/9296/161/9114/1212/1785/535/8218/8775/160/10312/6539/527/533
hsa04062	Chemokine signaling pathway	187	-0.33457	-1.81774	6.0465e-06	9.64895e-05	4.54463e-05	3444	tags=30%, list=15%, signal=26%	2786/8517/572/6369/5881/2309/2776/51764/2829/5568/4792/6366/208/2782/5058/2919/23533/6367/3718/7410/7409/387/2870/57580/6774/2790/2185/5970/5829/408/729230/5293/5296/653361/6714/3055/113/5566/207/4793/58191/2885/196883/1230/2931/5580/6464/5595/5330/146850/2783/7454/2771/409/2268/5331
hsa04910	Insulin signaling pathway	135	-0.378685	-1.95029	6.08492e-06	9.64895e-05	4.54463e-05	3499	tags=38%, list=15%, signal=32%	91860/572/5564/5834/2645/3098/5260/5313/5568/2872/3667/6199/5256/2194/208/5605/9470/5499/867/79660/2997/2203/3632/5509/2002/92579/7249/5261/3099/5293/5296/8660/5566/207/369/3643/2885/8569/6720/23265/1978/5836/9021/10211/6464/5595/5106/3101/2319/10603/3636
hsa04660	T cell receptor signaling pathway	100	0.403491	1.97093	1.41847e-05	0.000214705	0.000101125	3726	tags=41%, list=16%, signal=35%	5533/1739/10892/10000/5532/5290/4690/5295/3702/5588/917/2534/10125/5788/4775/5601/5599/868/6885/3458/915/919/6654/8503/3845/3932/29851/959/5530/940/9402/10451/5534/926/1493/925/7535/5335/5603/84433/8440
hsa04010	MAPK signaling pathway	289	-0.286301	-1.65165	2.24786e-05	0.000319241	0.000150361	6724	tags=46%, list=29%, signal=33%	627/11221/59283/1956/7124/778/8913/10368/1846/26291/1647/1944/27006/781/4208/5880/2251/5923/1616/784/55970/5600/2122/3554/773/782/1942/5535/785/3630/4772/3306/8817/4233/2253/23542/2318/775/2066/1398/8822/5321/7157/5536/2248/5228/3727/7040/6300/7039/55799/6788/5582/3164/3265/22808/1943/9965/10912/51378/27091/8717/8517/4804/9261/4909/774/2768/5881/2261/8912/786/3553/2353/2246/1326/9020/5568/2872/18…
hsa04974	Protein digestion and absorption	100	-0.403551	-1.96932	2.30083e-05	0.000319241	0.000150361	8714	tags=62%, list=37%, signal=39%	1302/63036/2006/5646/1297/486/285641/23439/10136/1288/3783/1290/1281/1295/1278/1308/153201/7373/81578/1306/59272/1291/477/8645/1280/1303/1301/1277/1358/340024/91522/1305/6543/1307/643834/1506/1284/256076/169044/23436/1294/1287/1289/85301/57642/50509/6520/1299/482/84570/80781/136227/1298/1282/6546/440387/9056/10008/1296/6510/206358/3784
hsa04072	Phospholipase D signaling pathway	142	-0.348702	-1.80661	3.45459e-05	0.000460151	0.00021673	2645	tags=28%, list=11%, signal=25%	2911/2549/1759/208/551/5605/9266/23533/375/8525/387/2185/10554/6237/7249/9170/5293/5296/113/207/3643/2885/56848/196883/6850/8877/23396/56894/1785/1608/27128/6464/5595/2207/5330/146850/5338/10555/9846/5331
hsa04144	Endocytosis	237	-0.297705	-1.67399	3.82659e-05	0.000478381	0.000225316	4271	tags=32%, list=18%, signal=26%	10093/84313/8729/10938/273/9230/3265/64744/30846/27183/254122/381/5337/10193/1211/138429/3949/55040/2261/58513/440073/5662/79643/5869/2264/1759/28964/50855/5371/5119/9266/80223/867/859/375/51160/387/2870/11021/1175/29934/2350/3310/50807/11031/408/128866/9922/6714/1173/55738/3304/161/23396/1212/30844/1785/116983/147179/8218/116988/9146/3303/160/27128/93343/6455/5878/64411/29924/116985/5338/377/230…
hsa05146	Amoebiasis	100	-0.397144	-1.93806	3.90103e-05	0.000478381	0.000225316	7967	tags=56%, list=34%, signal=37%	4843/2920/2778/1288/1437/1281/3315/3910/284217/1278/7124/10319/1511/3911/3554/107/2335/7097/3915/1277/5273/3909/7040/1284/87/5582/1287/735/910/7850/3553/2776/5568/5269/3586/5869/3914/1282/2919/4583/3913/5970/909/7099/5293/5296/5566/929/912/3689/5878/2767/5330/3684/2769/5331
hsa05164	Influenza A	164	-0.332804	-1.76509	4.1282e-05	0.000478381	0.000225316	3415	tags=27%, list=15%, signal=24%	8717/3606/8517/896/71/637/3553/4792/56000/1387/842/23430/208/60/293/51284/5605/4261/5371/3661/2033/3108/9641/114548/5970/7099/5293/5296/3460/207/4793/3665/57506/581/10482/9021/3383/5595/29108/148022/7297/4615/79671/7706/7132
hsa04934	Cushing syndrome	155	-0.339597	-1.79005	4.16608e-05	0.000478381	0.000225316	7962	tags=56%, list=34%, signal=37%	1584/112/2778/8322/3776/50940/779/1031/3284/10297/54361/56246/8324/6770/1869/7473/7481/1956/114/816/778/8913/83439/183/2516/7474/1856/196/107/8326/109/6934/3283/80326/775/90993/7484/1586/1871/23746/7477/1589/81029/3164/84699/11211/89780/7480/3739/3949/7475/79798/3777/1394/8912/8325/2776/5568/51655/64764/7482/6667/57552/4221/5605/776/405/8085/1855/1857/1026/1030/113/5566/196883/1870/8321/7855/1388…
hsa05165	Human papillomavirus infection	326	-0.276273	-1.61022	4.38639e-05	0.00048689	0.000229324	5337	tags=36%, list=23%, signal=28%	8326/5528/525/6934/3915/1280/1277/92359/80326/3996/7248/7157/3909/90993/7450/5649/7484/7477/4242/578/1284/81029/3452/529/256076/388585/84699/7058/3265/11211/3955/5522/89780/390992/7480/1311/1287/8717/84667/8517/572/26508/3680/896/7475/55502/54626/1299/57801/8325/5568/7015/64764/7482/6199/1387/11317/7059/208/1298/5518/4855/5605/3914/7448/1282/50855/3679/3661/8515/2033/9641/4854/3280/23513/10474/39…
hsa04145	Phagosome	146	-0.348978	-1.81557	5.04114e-05	0.000526185	0.000247832	6998	tags=43%, list=30%, signal=30%	1514/23673/22925/10383/526/3123/10381/9341/6441/3109/4360/7280/245973/7097/525/4842/4353/9902/2213/948/29927/529/113457/7058/78989/347688/1311/11151/71/30835/10333/1536/5869/7059/60/2204/3108/84617/2212/7846/8685/4688/7099/653361/3916/2209/9296/929/9114/535/3678/9146/949/3689/1535/5878/10312/83547/3684/537/527/533/4689
hsa05134	Legionellosis	56	-0.467866	-2.02552	5.05643e-05	0.000526185	0.000247832	3380	tags=45%, list=15%, signal=38%	3606/3553/4671/4792/842/1917/2919/375/58484/1379/81876/3310/7100/3297/5970/7099/1378/929/3304/3303/3689/29108/4791/4615/3684
hsa05217	Basal cell carcinoma	63	-0.446905	-1.97732	5.25098e-05	0.000529872	0.000249568	7343	tags=65%, list=32%, signal=45%	10297/54361/8324/2735/7473/6469/7481/1647/83439/374654/7474/1856/8326/6934/2736/650/80326/7157/7484/1643/7477/578/81029/6608/11211/89780/7480/10912/7475/8325/7482/652/4616/1855/1857/1026/581/51684/8321/7855/2535
hsa05140	Leishmaniasis	73	-0.431948	-1.96769	6.97115e-05	0.000682763	0.000321579	2990	tags=37%, list=13%, signal=32%	3553/2353/4792/3586/1536/1917/3108/2002/1379/2212/4688/5970/7099/1378/653361/3654/5777/2209/10454/3460/4793/3689/5595/1535/4615/3684/4689
hsa05221	Acute myeloid leukemia	67	-0.434562	-1.94669	7.88244e-05	0.000749958	0.000353228	2587	tags=39%, list=11%, signal=35%	6199/208/1053/5467/5292/5605/5371/6776/1848/861/6774/5970/5293/5296/2209/207/369/929/1436/2885/1978/1050/5595/5914/3684/6688
hsa04066	HIF-1 signaling pathway	107	-0.378255	-1.88397	8.34735e-05	0.00077213	0.000363671	2955	tags=32%, list=13%, signal=28%	3098/2872/6199/1387/1536/208/5605/9470/2033/405/2023/7076/6774/5209/5211/2597/5970/7422/3162/7099/3099/5293/5296/1026/3460/207/3643/8569/1978/5595/3101/3570/226/4055
hsa05135	Yersinia infection	134	-0.353712	-1.81125	9.38096e-05	0.000844286	0.000397657	3380	tags=37%, list=15%, signal=31%	3606/8517/5881/71/3553/2353/2776/4792/3586/920/208/60/5605/3661/1793/5585/7410/58484/7409/3984/387/2212/2185/63916/10458/10163/114548/5970/7099/5829/5293/5296/391/6195/6714/3654/10454/5606/207/5609/23396/147179/3678/5595/29108/148022/4615/7454/4210
hsa04961	Endocrine and other factor-regulated calcium reabsorption	53	-0.470765	-1.98314	0.000119829	0.00105008	0.000494585	3236	tags=36%, list=14%, signal=31%	1211/482/2776/5568/1759/9365/6546/3816/1175/5566/1173/161/1212/1785/8218/160/5330/7421/5331
hsa04979	Cholesterol metabolism	49	-0.473874	-1.97919	0.000137476	0.00117384	0.000552874	5420	tags=53%, list=23%, signal=41%	344/335/1581/345/948/4036/64241/9388/51129/10577/64240/3949/336/19/57552/348/337/10948/1593/3931/5360/6272/4043/949/706/4035
hsa04911	Insulin secretion	85	-0.396409	-1.87885	0.000172688	0.00143763	0.000677118	8303	tags=61%, list=36%, signal=39%	3781/111/486/23439/112/2778/10242/2695/3783/779/6804/27445/3778/2864/114/816/778/885/3651/117/107/477/109/3630/3780/6616/3782/775/6844/90993/116/27345/5582/84699/11069/2645/482/2776/5568/64764/5864/776/54795/3779/113/5566/196883/1388/2767/5330/9586/5331
hsa04015	Rap1 signaling pathway	205	-0.303023	-1.67697	0.000178697	0.00145137	0.000683592	5959	tags=40%, list=26%, signal=30%	5880/2251/5600/1902/107/26037/7074/1942/9564/109/3630/8817/4233/2253/51196/5909/1398/8822/1813/810/2248/5228/6300/808/5582/2903/345456/5028/3265/22808/1943/9965/91860/51378/4804/11069/5881/71/2261/3397/2246/9002/2776/2264/208/60/83660/5605/50855/136/7410/1500/23094/9732/7409/10636/387/6237/7422/5216/57568/9170/5293/5296/2357/6714/113/5606/207/3643/1436/7094/196883/3689/5595/5330/64411/3684/2771/7…
hsa05224	Breast cancer	147	-0.333341	-1.73785	0.000183199	0.00145251	0.000684126	7343	tags=53%, list=32%, signal=37%	10297/54361/4609/8074/8324/2475/26281/1869/7473/7481/1956/23462/26291/1647/83439/27006/2251/7474/1856/25759/8326/6934/8817/2253/80326/8822/7157/7484/1643/1871/2248/7477/578/81029/388585/3265/5241/11211/89780/7480/9965/10912/26508/7475/2353/8325/2246/7482/6199/6667/208/4855/5605/10023/4041/4616/4854/3280/1855/182/5293/5296/1857/1026/4851/207/369/2885/1870/581/8321/7855/4853/6464/5595/4791/23401/25…
hsa04151	PI3K-Akt signaling pathway	344	-0.262119	-1.54013	0.000199984	0.00154871	0.000729439	7355	tags=43%, list=32%, signal=30%	6696/2056/4609/8074/2069/3910/1945/5105/284217/3371/2475/26281/2321/63923/9623/627/1956/1278/10319/3562/10110/26291/253314/4170/1944/27006/2251/3911/55970/1902/1291/3675/2335/1942/7097/5528/3630/3915/10018/1280/8817/1277/4233/2253/2066/8822/7248/1443/7157/3909/90993/7450/2784/5649/94235/2248/5228/1284/29941/7039/2688/3164/3452/256076/6446/2787/84699/7058/3265/5522/1943/9965/1311/1287/51378/1128/2…
hsa04931	Insulin resistance	105	-0.361253	-1.78665	0.000231544	0.00175237	0.000825362	3212	tags=35%, list=14%, signal=31%	5564/5834/51085/4792/3667/64764/6199/10998/6945/208/200186/5499/79660/2997/5509/10999/6774/92579/5970/5293/5296/8660/6195/133522/207/3643/6720/5836/11000/9021/7376/5580/5106/22877/376497/9586/7132
hsa04927	Cortisol synthesis and secretion	65	-0.421077	-1.86943	0.000249998	0.00181156	0.000853242	7962	tags=63%, list=34%, signal=42%	1584/112/2778/3776/779/3284/56246/6770/114/778/8913/183/2516/107/109/3283/775/90993/1586/1589/3164/84699/3739/3949/3777/8912/2776/5568/64764/6667/57552/776/113/5566/196883/1388/949/2767/5330/9586/5331
hsa03018	RNA degradation	73	0.410121	1.88596	0.000250246	0.00181156	0.000853242	5103	tags=47%, list=22%, signal=36%	246175/1656/170506/51010/54464/84186/9652/51691/22894/115752/23019/5393/255967/87178/5073/4848/57472/11157/694/23016/29883/10950/10140/3313/25904/3329/11340/2026/80349/27258/196513/4850/10438/23658
hsa00051	Fructose and mannose metabolism	29	-0.542318	-1.96598	0.000287419	0.00203639	0.000959135	2955	tags=41%, list=13%, signal=36%	3795/3098/6652/2203/5209/5211/3099/29926/7167/5210/3101/226
hsa05131	Shigellosis	216	-0.294335	-1.64442	0.000358464	0.00245246	0.0011551	4451	tags=34%, list=19%, signal=28%	58528/3611/10093/3059/87/6300/4303/345456/199746/25851/58498/8717/3606/8517/7314/84557/71/2309/3553/3098/4671/4792/29895/6199/8878/208/60/83660/9266/3661/1793/375/58484/387/81858/63916/10616/55072/7100/10163/114548/5970/5216/7099/5829/8936/826/3099/5293/5296/9181/6714/10454/207/4793/929/113026/7094/10318/581/3678/2931/27128/823/5580/5595/29108/84335/5330/3101/4615/7132/5331
hsa05133	Pertussis	73	-0.406508	-1.8518	0.000360873	0.00245246	0.0011551	4845	tags=41%, list=21%, signal=33%	717/3394/810/6300/808/712/713/91860/3553/2353/3586/114609/714/3661/387/114548/5970/7099/3654/1072/929/721/3678/3689/5595/29108/148022/4615/3684/2771
hsa00010	Glycolysis / Gluconeogenesis	66	-0.414194	-1.8441	0.000379702	0.00252882	0.00119107	4060	tags=35%, list=17%, signal=29%	10327/218/2027/2645/3098/5313/5224/2203/2023/217/92579/5211/2597/3099/7167/441531/5106/5223/3101/55902/5315/226/221
hsa05100	Bacterial invasion of epithelial cells	69	-0.406996	-1.82044	0.000445766	0.00291059	0.00137088	5580	tags=49%, list=24%, signal=38%	2335/25759/9564/10552/4233/1398/3611/10093/3059/1211/71/79767/1495/2549/1759/60/1793/867/859/387/63916/10163/10459/5829/8936/5293/5296/391/6714/1212/1785/8218/3678/6464
hsa04916	Melanogenesis	100	-0.366236	-1.78723	0.000467956	0.00294556	0.00138735	8624	tags=60%, list=37%, signal=38%	7478/5604/4254/111/7483/7306/112/2778/8322/51806/54361/8324/7473/7481/114/816/83439/7474/1856/107/8326/109/6934/80326/90993/810/7484/7477/808/81029/5582/84699/3265/11211/89780/7480/91860/7475/8325/2776/5568/64764/7482/1387/1910/5605/2033/4286/1855/1857/113/5566/196883/8321/7855/5595/5330/2771/5331/2535
hsa03460	Fanconi anemia pathway	48	0.456432	1.93181	0.000468812	0.00294556	0.00138735	4911	tags=56%, list=21%, signal=44%	545/57697/2188/57599/7398/5980/83990/55120/2177/641/5395/55215/51455/2176/5889/6117/22909/51426/4292/79728/2072/2187/675/29089/6119/5429/5888
hsa05034	Alcoholism	105	-0.34907	-1.7264	0.000498915	0.00307664	0.00144909	4785	tags=41%, list=21%, signal=33%	1813/90993/810/2784/94235/10013/2905/1644/808/2903/2787/84699/3265/4128/116444/91860/2786/79885/51764/5568/64764/2782/136/5499/84254/51564/2906/2790/83933/5566/10645/369/2030/2885/1388/6464/5595/55315/9759/2783/2771/10014/9586
hsa03060	Protein export	22	0.582686	2.00567	0.000571389	0.0034595	0.00162942	5593	tags=64%, list=24%, signal=48%	196294/7095/83943/60559/6726/11231/55176/6729/23480/58477/6730/9789/90701/6731
hsa04713	Circadian entrainment	94	-0.357946	-1.71753	0.000614213	0.00365237	0.00172026	8323	tags=59%, list=36%, signal=38%	4543/111/3762/2785/112/2778/2902/51806/55811/2890/114/816/8913/2977/55970/117/107/4544/109/4842/9722/775/810/2784/94235/2905/3760/116/808/5582/2903/5187/2787/91860/2786/8912/2353/2776/51764/5568/51655/3765/2782/776/2906/2790/113/5566/196883/5595/6261/5330/2783/2771/5331
hsa05033	Nicotine addiction	40	-0.478174	-1.91686	0.000671298	0.00392179	0.00184715	11444	tags=90%, list=49%, signal=46%	200959/2559/2565/2891/2555/57084/2566/2563/2904/2893/2557/2569/2561/2564/116443/2902/2560/2890/55879/2556/2562/1141/2558/773/2570/2554/2567/1137/1139/57030/2905/2903/140679/116444/774/2906
hsa04610	Complement and coagulation cascades	84	-0.375548	-1.76982	0.000812726	0.00461742	0.00217479	7323	tags=48%, list=31%, signal=33%	1604/10877/710/462/5648/623/2158/5340/5328/624/629/2243/2152/717/7450/2147/2159/712/713/735/719/9002/1675/714/7448/5345/11326/5055/2153/1379/2161/1378/5265/721/7056/3687/3689/5329/3684/728
hsa03015	mRNA surveillance pathway	91	0.361928	1.74119	0.000838952	0.00461742	0.00217479	3907	tags=35%, list=17%, signal=29%	80335/55339/5527/5519/55110/81608/10767/8732/1479/8731/64895/23049/2935/23435/5525/5501/4686/5521/65109/26019/124540/11051/11052/10914/5411/55916/53981/5500/51585/55844/5515/23708
hsa04915	Estrogen signaling pathway	136	-0.322008	-1.66285	0.000851084	0.00461742	0.00217479	6746	tags=48%, list=29%, signal=34%	3868/3880/8689/1956/114/3884/3859/3866/8688/3883/162605/342574/107/8687/25984/25759/109/3306/4318/3885/90993/810/3760/1839/7039/808/9568/84699/3872/3265/5241/91860/2353/2776/5568/64764/2911/6667/3765/7031/208/5605/3310/5293/5296/2550/6714/113/5566/207/2852/2885/196883/3304/1388/3303/5580/6464/5595/5330/1509/5914/2771/9586/5331
hsa03430	Mismatch repair	23	0.565243	1.96271	0.00085347	0.00461742	0.00217479	3557	tags=52%, list=15%, signal=44%	4436/6742/5981/5984/5395/5985/4437/2956/27030/6117/5983/4292
hsa03030	DNA replication	36	0.496286	1.91862	0.000862294	0.00461742	0.00217479	4836	tags=50%, list=21%, signal=40%	79621/5558/6742/5981/5422/4175/5984/5557/246243/5985/1763/6117/4172/5983/4176/5427/6119/4173
hsa05144	Malaria	48	-0.451818	-1.86866	0.000873566	0.00461742	0.00217479	5358	tags=46%, list=23%, signal=35%	7097/4233/948/7040/7058/1311/3606/3553/54106/3586/6382/7059/5175/1440/6383/1379/7099/1378/3383/3689/4615/4035
hsa05418	Fluid shear stress and atherosclerosis	137	-0.31713	-1.63755	0.00091513	0.00470585	0.00221644	3499	tags=31%, list=15%, signal=27%	91860/1003/2817/8517/51588/5881/71/7850/3553/2353/4257/6382/652/8878/5175/208/60/1843/2953/859/2950/6612/387/6383/4205/4688/5970/7422/3162/5293/5296/653361/9181/6714/207/5609/5598/25828/3383/7056/59341/1535/7132
hsa05132	Salmonella infection	247	-0.27046	-1.5325	0.00091856	0.00470585	0.00221644	3890	tags=30%, list=17%, signal=25%	345456/10540/113457/3265/347688/58498/8717/3606/8517/388/71/79792/3553/2353/54106/4671/10333/4792/29895/11258/114609/5869/2316/208/60/5058/5605/147700/9266/5585/375/58484/387/84617/112574/63916/6237/7100/7846/2597/114548/5970/8677/5216/7099/29109/11035/5293/391/1639/3654/10454/5606/207/929/5609/23265/581/57617/1785/25828/127829/23207/27128/5595/5878/29108/83547/257364/23191/4615/9842/7132
hsa03320	PPAR signaling pathway	73	-0.38545	-1.75587	0.00101961	0.00501351	0.00236135	8797	tags=62%, list=38%, signal=38%	7316/1622/23205/6319/1374/30/4023/33/51/5465/5105/5346/28965/1582/9370/2710/1375/7350/335/729359/8310/1581/123/345/126129/948/3611/51129/8309/1376/116519/6258/10062/6257/336/10998/5467/1593/10999/2180/5360/5468/5106/376497/6256
hsa00280	Valine, leucine and isoleucine degradation	47	0.429413	1.80832	0.00106311	0.00501351	0.00236135	3142	tags=36%, list=13%, signal=31%	5019/26275/594/36/1629/549/34/64087/11112/5095/56922/39/3157/38/223/3033/1738
hsa04724	Glutamatergic synapse	110	-0.337862	-1.69429	0.00106852	0.00501351	0.00236135	5853	tags=46%, list=25%, signal=35%	10991/55970/773/2918/107/5535/109/2899/2914/2917/6511/775/5321/9229/2784/57030/94235/2905/3760/22941/5582/2903/85358/9455/2787/116444/2786/5337/2776/51764/5568/2911/2782/776/2901/50944/2906/2790/6507/113/5566/196883/2752/5595/5330/9454/2783/5338/2771/1742/5331
hsa01230	Biosynthesis of amino acids	72	-0.37777	-1.71656	0.00107412	0.00501351	0.00236135	3801	tags=36%, list=16%, signal=30%	84706/2027/875/5831/3420/1431/5313/5224/10993/587/50/2023/5091/5211/6888/2597/95/435/7167/113675/441531/2752/5223/7086/5315/226
hsa04975	Fat digestion and absorption	40	-0.467606	-1.8745	0.00108106	0.00501351	0.00236135	4567	tags=42%, list=20%, signal=34%	26279/948/30814/64241/1056/29881/64600/64240/19/337/10999/10554/949/84649/376497/10555/8694
hsa04926	Relaxin signaling pathway	128	-0.330409	-1.6793	0.00108412	0.00501351	0.00236135	5788	tags=43%, list=25%, signal=32%	55970/5600/107/25759/109/4842/4318/1277/51289/90993/2784/94235/7040/1284/6300/2787/84699/3265/1287/2786/339403/2353/51764/5568/4792/64764/1910/208/2782/5605/1282/3640/2790/5970/7422/408/5293/5296/6714/113/5566/207/2885/5609/196883/1388/6464/5595/5330/2783/2771/409/9586/2769/5331
hsa00531	Glycosaminoglycan degradation	18	-0.612609	-1.99438	0.00109507	0.00501351	0.00236135	5441	tags=67%, list=23%, signal=51%	2990/3074/138050/3373/2799/6448/2720/4669/3425/411/8692/2588
hsa00052	Galactose metabolism	28	-0.509796	-1.83573	0.00111314	0.00501351	0.00236135	4767	tags=43%, list=20%, signal=34%	2717/8972/2645/3098/2720/92579/5211/3099/2582/2548/3101/2584
hsa04270	Vascular smooth muscle contraction	127	-0.32538	-1.65053	0.00111411	0.00501351	0.00236135	8281	tags=55%, list=36%, signal=36%	111/283748/8605/112/2778/4878/10242/91807/255189/779/5581/59/9138/51806/10266/4881/797/3778/72/114/778/10268/148/2977/94274/4627/183/147/107/1907/109/79784/775/5321/10267/810/26279/30814/27345/808/4880/5582/64600/146/91860/2768/2776/5568/79924/140465/551/5605/776/136/5499/5739/387/3779/113/5566/369/54776/196883/133/5580/5595/2767/5330/9826/5331
hsa05130	Pathogenic Escherichia coli infection	194	-0.279974	-1.53539	0.00123916	0.00542366	0.00255453	4271	tags=30%, list=18%, signal=25%	10093/2147/578/3059/6300/113457/347688/10061/8717/3606/8517/2768/71/3553/2353/4671/4792/4640/4651/114609/842/60/137075/5058/9266/9080/375/24146/387/84617/2212/7100/7846/2597/10458/10163/114548/5970/7099/8936/9170/9181/6714/3654/5777/10454/1366/4793/581/147179/27128/5595/29108/4542/23191/4615/9826/7132
hsa04060	Cytokine-cytokine receptor interaction	285	-0.259835	-1.49407	0.00124386	0.00542366	0.00255453	5761	tags=29%, list=25%, signal=22%	3554/3587/10344/6355/29949/6372/56300/650/3623/64806/27189/6387/1443/1489/3581/2662/58985/9573/392255/7040/6361/282616/2688/246778/10148/84639/3452/3976/6376/655/26525/7293/3606/353500/4804/6369/8744/10673/7850/3553/3601/3952/2829/6366/3586/652/920/60401/51330/2057/3589/1440/282617/2919/91/6367/1271/151449/5617/268/8764/9466/3566/729230/943/3460/3588/58191/1436/7133/1438/1230/8793/94/8741/84818/3…
hsa04621	NOD-like receptor signaling pathway	175	-0.297175	-1.60353	0.00125412	0.00542366	0.00255453	3380	tags=27%, list=15%, signal=24%	3606/8517/84557/79792/9927/3553/4671/4792/1536/260434/2919/3661/5585/58484/9051/387/81858/9641/22861/10616/55072/114548/5970/7099/11035/10454/4793/3665/57506/84674/1508/25828/7205/5580/5595/1535/29108/148022/5330/7297/64170/4615/79671/91662/4210/64127/7226/5331
hsa04662	B cell receptor signaling pathway	79	-0.37066	-1.72408	0.00131845	0.00562877	0.00265114	3372	tags=37%, list=14%, signal=31%	8517/5881/2353/4792/208/5605/7410/7409/11026/5970/5293/5296/118788/5777/207/4793/353514/2885/4794/6850/10859/10990/5595/11027/11024/10288/11006/3636/11025
hsa05417	Lipid and atherosclerosis	208	-0.279473	-1.54898	0.00141801	0.00597719	0.00281524	3499	tags=28%, list=15%, signal=24%	91860/3606/8517/572/3949/6257/637/3553/2353/10333/4792/19/114609/1536/842/208/2919/3661/7410/337/7409/387/9641/6774/142678/177/3310/4688/114548/5970/7099/5293/5296/653361/6714/3654/5468/10454/5606/207/929/3665/5609/3304/581/3383/3303/5595/1535/29108/148022/5330/4615/5452/7132/6256/4689/5331
hsa05205	Proteoglycans in cancer	202	-0.283714	-1.56522	0.00153095	0.00637259	0.00300147	5433	tags=40%, list=23%, signal=31%	7074/7097/8326/6385/4318/1277/1634/4233/51196/80326/3549/2318/2066/7157/7484/1839/7477/7040/3059/6300/81029/5582/6608/3265/22808/11211/3339/89780/7480/79923/2817/7475/71/8325/5568/4478/7482/6382/6199/84309/2549/2316/967/208/3236/60/5058/5605/7448/5499/867/406991/859/7410/7409/387/6383/2002/6774/6237/7422/7099/5829/5293/5296/6714/1026/5777/5566/207/369/54776/2885/8321/7855/3678/6548/5329/5595/2535
hsa04620	Toll-like receptor signaling pathway	99	-0.334603	-1.63012	0.0016044	0.00644716	0.00303659	2990	tags=31%, list=13%, signal=27%	3553/2353/1326/54106/10333/4792/114609/208/51284/5605/51311/3661/1513/9641/7100/5970/7099/5293/5296/3654/10454/5606/207/929/3665/5609/54472/5595/148022/3663/4615
hsa04710	Circadian rhythm	30	0.491999	1.82908	0.00161962	0.00644716	0.00303659	3783	tags=37%, list=16%, signal=31%	6095/5562/1407/9575/26224/6500/23291/8454/8863/8945/1385
hsa05226	Gastric cancer	149	-0.30079	-1.57274	0.0016235	0.00644716	0.00303659	7343	tags=53%, list=32%, signal=37%	10297/54361/4609/8074/1496/8324/1045/2475/26281/1869/7473/6469/7481/1956/26291/1647/83439/27006/2251/7474/1856/25759/8326/6934/8817/4233/2253/80326/8822/7157/7484/1643/1871/1015/2248/7477/7040/578/81029/6258/3265/11211/89780/7480/9965/10912/6257/7475/8325/2246/1495/7015/7482/6199/2549/208/5605/4583/10023/4041/4616/1855/5293/5296/1857/1026/1030/207/369/2885/1870/581/8321/7855/6464/5595/23401/6256/…
hsa01200	Carbon metabolism	113	-0.339725	-1.70127	0.00162631	0.00644716	0.00303659	4902	tags=38%, list=21%, signal=30%	84076/2821/8310/6390/132158/189/84706/275/2027/3420/1431/2645/3098/5313/5224/283871/25796/6391/10993/50/4191/847/2203/35/2023/9563/4967/5091/5211/6888/2597/3099/5226/7167/113675/441531/5223/3101/55902/7086/2539/5315/226
hsa00970	Aminoacyl-tRNA biosynthesis	24	0.526947	1.86763	0.00199785	0.00774391	0.00364736	4360	tags=54%, list=19%, signal=44%	57038/79731/10056/55278/51091/10352/51067/55699/92935/23395/10667/123263/23438
hsa04152	AMPK signaling pathway	119	-0.313244	-1.5692	0.00199993	0.00774391	0.00364736	4749	tags=36%, list=20%, signal=29%	7248/51094/90993/126129/948/6517/9230/84699/5522/5564/2309/3952/3667/64764/3172/6199/6794/2194/208/5518/200186/2997/2203/92579/5209/5211/7249/5293/5296/8660/5468/5526/92335/10645/207/3643/6720/1978/5210/5106/8408/84335/9586
hsa04935	Growth hormone synthesis, secretion and action	118	-0.321104	-1.61279	0.00209775	0.00802934	0.0037818	5785	tags=42%, list=25%, signal=31%	5600/107/25759/9564/109/2691/775/1398/1443/90993/6752/6300/2688/5582/84699/3265/2353/2776/5568/6753/3667/64764/1387/208/5605/3726/3483/776/2033/6776/6774/5293/5296/8660/113/5606/5566/207/2885/196883/9021/1388/6464/5595/2767/5330/2771/9586/5331
hsa04512	ECM-receptor interaction	87	-0.351325	-1.67475	0.00218478	0.0082674	0.00389392	9203	tags=62%, list=40%, signal=38%	22987/7148/7057/2814/255743/3694/1297/158326/341640/9899/1288/1101/1605/6696/3910/284217/3371/63923/960/1278/10319/80144/3911/1291/3675/2335/3915/1280/6385/1277/3909/7450/5649/948/1284/256076/7058/3339/1311/1287/3680/1299/6382/7059/1298/3914/7448/1282/3679/8515/375790/3913/3691/3678
hsa04726	Serotonergic synapse	109	-0.331198	-1.65627	0.0023603	0.00883124	0.00415949	8664	tags=57%, list=37%, signal=36%	9177/5604/3350/3781/111/283748/3361/8605/3360/3762/2785/2778/255189/779/3751/2560/3356/242/3359/1557/200909/10411/2562/285242/5743/778/6570/55970/773/260293/775/5321/2784/94235/3760/1644/5582/2787/3358/3265/4128/2786/774/351/2776/51764/5568/3765/2782/1843/247/776/2790/3363/5566/369/5595/5330/2783/2771/240/5331
hsa05163	Human cytomegalovirus infection	218	-0.26921	-1.50405	0.00239799	0.00887256	0.00417895	5959	tags=39%, list=26%, signal=29%	5880/5733/55970/5600/3554/3587/107/5535/9564/109/4772/6387/4776/1398/7248/7157/90993/810/2784/1871/94235/578/6300/808/5582/3452/6376/2787/84699/3265/91860/2786/5731/8717/8517/2768/5881/637/3553/2776/51764/5568/4792/64764/6199/6667/842/208/2782/5605/3661/387/2002/6774/2790/2185/5970/7249/7422/5829/5293/5296/6714/1026/113/5566/207/3588/2885/196883/1978/1870/581/1388/1230/5595/2767/5330/2783/3570/27…
hsa04725	Cholinergic synapse	112	-0.321251	-1.60895	0.00243339	0.0089046	0.00419404	6599	tags=48%, list=28%, signal=35%	114/816/1103/778/1141/55970/773/107/3761/109/1137/1143/43/775/90993/1139/2784/3768/94235/3760/5582/2787/84699/3265/1128/2786/774/2353/2776/51764/5568/64764/3759/208/2782/776/23533/3770/2790/5293/5296/113/5566/207/196883/5595/2767/5330/146850/2783/2771/9586/3784/5331
hsa05414	Dilated cardiomyopathy	94	-0.333554	-1.60049	0.00251588	0.00910638	0.00428908	8413	tags=57%, list=36%, signal=37%	3694/111/7171/27092/4633/112/2778/779/1605/4625/59284/284217/4624/59283/114/7124/778/10368/781/183/784/107/3675/782/785/109/775/7137/6543/7040/55799/153/487/70/6442/27091/3680/71/786/5568/6445/60/3679/8515/776/6546/1674/93589/3691/113/5566/196883/3678/4607
hsa00511	Other glycan degradation	17	-0.585973	-1.88383	0.00255639	0.00915354	0.00431129	2519	tags=65%, list=11%, signal=58%	10825/3074/2517/64772/129807/2720/23324/57704/2629/4125/4758
hsa05323	Rheumatoid arthritis	90	-0.344326	-1.6477	0.00268864	0.00952465	0.00448608	7934	tags=46%, list=34%, signal=30%	2920/3552/1437/3125/4314/1514/2321/526/3123/7124/6348/8792/3109/245973/6372/7097/525/6387/942/7040/529/3606/10673/3553/2353/3589/2919/1513/3108/7422/7099/9296/9114/535/3383/3689/10312/8741/537/527/533
hsa05203	Viral carcinogenesis	164	-0.282521	-1.49841	0.00275688	0.00966358	0.00455152	3415	tags=35%, list=15%, signal=30%	7157/2648/90993/1959/10013/578/87/84699/3265/8717/8517/572/9261/896/79885/3249/5568/4792/64764/1387/11317/3661/7532/2968/2033/2934/3718/6776/51564/387/23513/6774/83933/5970/5829/5293/5296/6714/1026/1030/8379/6722/5566/3665/2885/581/6850/9114/1388/55697/5595/4791/9759/10014/9586/5315/4055
hsa04950	Maturity onset diabetes of the young	26	-0.50787	-1.80223	0.00292513	0.0101466	0.004779	6090	tags=92%, list=26%, signal=68%	3174/5080/4760/2494/50674/6514/6927/168620/4821/3651/3170/3630/5078/6928/3175/4825/2645/5313/3172/3087/389692/3110/3171/3280
hsa05202	Transcriptional misregulation in cancer	170	-0.277137	-1.48073	0.00298857	0.0102597	0.00483231	5046	tags=32%, list=22%, signal=26%	4318/4353/3206/4233/6929/942/5077/3207/7157/1643/578/6258/10912/4086/4804/2119/7490/6257/7850/7849/5081/6667/3087/5546/26039/4221/1053/5371/1848/861/4286/4616/79058/7709/5970/2120/1026/5468/2209/929/1436/581/4298/84444/4005/1050/1051/5914/3684/604/6692/4066/6256/7030/6688
hsa05161	Hepatitis B	159	-0.287072	-1.51169	0.0030771	0.0104558	0.00492467	4651	tags=35%, list=20%, signal=28%	7157/90993/1959/1643/1871/7040/6300/5582/3452/84699/3265/3339/8517/572/637/2353/4792/64764/1387/114609/842/208/5605/3661/2033/3718/6776/9641/2002/6774/2185/5970/7099/5293/5296/6714/1026/3654/10454/5606/207/369/3665/57506/2885/5609/1870/581/1388/5595/148022/7297/4615/6778/537/9586
hsa05143	African trypanosomiasis	35	-0.457791	-1.75485	0.00315547	0.0105998	0.0049925	4419	tags=37%, list=19%, signal=30%	7064/5582/3250/3606/3553/2776/54106/3586/2150/3383/5330/4615/5331
hsa03022	Basal transcription factors	42	0.432799	1.76198	0.00318314	0.0105998	0.0049925	4608	tags=48%, list=20%, signal=38%	4331/2969/902/6873/2961/9519/2967/6879/2963/51616/8148/2965/2957/6877/730394/6875/6882/1022/2071/2960
hsa00360	Phenylalanine metabolism	16	-0.595905	-1.85504	0.00352737	0.0116298	0.00547762	4163	tags=50%, list=18%, signal=41%	1644/218/4128/3242/314/8639/259307/221
hsa04810	Regulation of actin cytoskeleton	215	-0.262251	-1.46371	0.00360988	0.0117852	0.0055508	6673	tags=41%, list=29%, signal=30%	10095/1956/3681/8976/623/26291/4627/27006/5880/2251/624/55970/1902/3675/8396/2335/3071/7074/9564/10552/3630/8817/6387/128239/2253/79784/1398/8822/3645/50649/2248/10093/2147/87/345456/3265/22808/9965/1128/58498/3680/2768/5881/71/2261/85464/2246/4478/29895/2264/28964/60/5058/5605/3679/1793/8515/5499/2934/7410/89846/7409/3984/387/6237/3691/10458/10163/5216/5829/8936/9170/10298/5293/5296/6714/1072/36…
hsa04014	Ras signaling pathway	222	-0.26487	-1.47988	0.00369638	0.0119273	0.00561772	5446	tags=35%, list=23%, signal=27%	25759/7074/1942/283455/3630/8817/25/4233/2253/51196/8822/5321/810/26279/2784/94235/2248/5228/30814/7039/808/4303/5582/2903/64600/2787/3265/22808/1943/9965/91860/51378/2786/8517/5337/4804/572/4909/5881/2261/2246/51764/9462/5568/2114/2549/5869/2264/208/2782/5058/5605/387/2002/2790/23179/6237/5970/7422/10298/5293/5296/3363/5566/5863/207/3643/1436/2885/9610/6464/5595/5878/2783/5338/8844/9846/115727
hsa04971	Gastric acid secretion	75	-0.361557	-1.6566	0.00373849	0.0119273	0.00561772	8024	tags=52%, list=34%, signal=34%	23439/112/6750/2778/3776/2520/91807/51806/495/887/114/816/107/477/109/810/6752/496/808/5582/91860/71/482/2776/5568/3766/3759/60/3772/113/5566/196883/6548/5330/2771/6522/3784/3274/5331
hsa04022	cGMP-PKG signaling pathway	161	-0.285202	-1.50738	0.00376086	0.0119273	0.00561772	6465	tags=43%, list=28%, signal=31%	778/148/2977/9569/147/4208/2626/624/107/3764/477/152/5535/109/3630/4772/5997/4776/775/90993/810/6543/27345/808/1258/4880/153/487/84699/146/91860/572/151/2768/482/2776/3667/64764/140/1910/5138/208/293/5605/776/23533/6546/5499/10105/387/3779/4205/4209/8660/113/6722/207/3643/196883/1388/5595/2767/5330/146850/2771/100271849/7408/9586/5331
hsa05225	Hepatocellular carcinoma	165	-0.284931	-1.51164	0.00406311	0.0127643	0.00601195	7343	tags=48%, list=32%, signal=33%	10297/54361/4609/4258/8324/2475/1869/8110/7473/7481/1956/1647/83439/51412/9817/7474/6601/1856/25759/8326/6934/8193/4233/80326/7157/7484/1643/1871/7477/7040/578/7039/81029/5582/3265/11211/89780/7480/10912/572/7475/71/8325/4257/7015/7482/6199/6598/2549/208/60/5605/2953/2950/10023/4041/4616/2002/6597/1855/3162/5293/5296/1857/1026/8289/207/369/2885/1870/581/6603/10587/8321/7855/6464/5595/23401/6604/2…
hsa00350	Tyrosine metabolism	36	-0.442025	-1.71922	0.00417065	0.0129797	0.00611339	4564	tags=39%, list=20%, signal=31%	220074/1621/1644/218/4128/5409/3242/314/8639/2184/2954/259307/1312/221
hsa03420	Nucleotide excision repair	44	0.42603	1.76847	0.0043689	0.0133559	0.00629057	4666	tags=48%, list=20%, signal=38%	7507/2073/5981/4331/902/5984/2967/8451/5985/8450/2074/6117/1161/2965/5983/730394/2072/1022/5427/2071/6119
hsa05207	Chemical carcinogenesis - receptor activation	200	-0.268971	-1.47999	0.00437174	0.0133559	0.00629057	7116	tags=42%, list=31%, signal=29%	5465/6196/2475/1544/26281/9970/1869/1956/114/778/332/1555/54852/406881/27006/1141/2251/196/773/107/109/8817/1137/1143/2253/775/8822/54658/90993/1139/2248/23746/406889/153/5582/84699/406933/6258/3265/5241/572/896/774/6257/2353/5568/4257/406887/64764/6199/208/5605/2953/776/9314/405/6776/9641/6774/5970/7422/182/408/5293/5296/6195/6714/113/5566/207/2885/1545/196883/1978/4853/79852/1388/5595/2771/409/…
hsa05032	Morphine addiction	89	-0.337167	-1.60899	0.00470671	0.0142485	0.006711	7999	tags=53%, list=34%, signal=35%	3762/2785/112/2778/50940/2560/1812/55879/2556/2562/114/55970/2558/773/2570/107/2554/109/2567/2784/94235/3760/5582/9568/2787/140679/5143/10846/2786/774/51764/5568/3765/5138/2782/5153/2870/2790/408/2550/113/5566/5141/196883/2783/2771/409
hsa05230	Central carbon metabolism in cancer	69	-0.360637	-1.61308	0.00481388	0.0144416	0.00680198	3103	tags=30%, list=13%, signal=26%	2261/2645/3098/5224/208/5605/9997/5211/3099/5293/5296/207/6510/441531/5595/5223/3101/51548/9123/2539/5315
hsa04920	Adipocytokine signaling pathway	68	-0.355847	-1.59459	0.00490787	0.0145921	0.00687286	4597	tags=41%, list=20%, signal=33%	51094/126129/948/6517/6258/8717/8517/5564/6257/3952/4792/3667/6794/208/6774/92579/5970/2180/8660/10645/207/4793/4794/7133/9021/5106/7132/6256
hsa04919	Thyroid hormone signaling pathway	121	-0.305554	-1.54192	0.00528587	0.0155769	0.0073367	4133	tags=31%, list=18%, signal=26%	9968/487/5582/6258/3265/572/6257/71/23389/482/9862/5568/652/1387/842/208/60/4855/5605/2033/4854/5211/7249/5293/5296/6714/10025/1827/5566/4851/207/113026/4853/6548/5595/5330/6256/5331
hsa04921	Oxytocin signaling pathway	148	-0.295307	-1.54002	0.00559752	0.0163507	0.00770112	8281	tags=57%, list=36%, signal=37%	111/283748/5571/8605/27092/3762/112/2778/4878/91807/255189/779/51806/53632/59284/4881/59283/1956/114/816/5743/778/10368/1938/2977/781/4208/784/107/3761/782/5535/785/109/4772/5997/4776/775/5321/810/3768/3760/808/55799/5582/3265/91860/27091/5564/71/786/5020/2353/2776/5568/140465/3765/3759/60/5605/776/23533/5499/3770/387/2002/93589/8536/6714/1026/113/1827/5566/10645/54776/196883/5598/5595/6261/5330/…
hsa04630	JAK-STAT signaling pathway	159	-0.277323	-1.46036	0.00589525	0.0170706	0.0080402	4712	tags=30%, list=20%, signal=24%	1443/1489/3581/58985/282616/2688/3452/3976/3265/51588/896/3601/3952/3586/10401/1387/2057/9306/208/3589/5292/1440/282617/1271/2033/3718/5617/9466/6776/30837/6774/3566/5293/5296/1026/5777/3460/207/3588/2885/9021/1438/7297/3570/6778/1441/1439
hsa05030	Cocaine addiction	49	-0.381116	-1.59178	0.0064364	0.0184769	0.00870257	8281	tags=61%, list=36%, signal=40%	111/116443/2778/2902/1812/627/6570/84152/2912/2354/7054/1813/90993/2905/1644/2903/84699/26086/4128/116444/5568/64764/1020/2906/5970/5566/1388/2771/9586/1742
hsa04510	Focal adhesion	197	-0.268444	-1.47846	0.00650047	0.0185013	0.00871408	5959	tags=38%, list=26%, signal=28%	5880/5923/3911/1291/3675/2335/25759/9564/3915/1280/1277/4233/2318/1398/3909/7450/5649/3611/5228/1284/87/5582/256076/7058/3265/1311/1287/58498/572/3680/896/29780/5881/71/1299/29895/7059/2316/208/60/1298/5058/83660/3914/7448/1282/3679/1793/8515/5499/859/7410/7409/387/2002/3913/3691/7422/5829/10298/5293/5296/6714/207/54776/2885/7094/23396/3678/6464/5595/64098/7791/7408
hsa04913	Ovarian steroidogenesis	48	-0.406491	-1.6812	0.00660343	0.0185201	0.00872294	8820	tags=62%, list=38%, signal=39%	1583/1543/111/283748/8605/112/2778/255189/3972/3284/6770/114/5743/9210/107/109/3630/3283/5321/1586/1588/3949/5568/113/5566/3643/1545/196883/949/240
hsa04925	Aldosterone synthesis and secretion	97	-0.318681	-1.54534	0.00661831	0.0185201	0.00872294	8024	tags=53%, list=34%, signal=35%	23439/3762/112/2778/4878/51305/779/5581/51806/3284/4881/6770/114/816/778/8913/183/107/477/109/3283/775/90993/810/1589/808/5582/3164/84699/91860/3949/3777/8912/482/2776/5568/64764/5138/776/8536/113/5566/196883/221955/1388/949/747/2767/5330/9586/5331
hsa03440	Homologous recombination	37	0.427729	1.68016	0.00674482	0.0187169	0.00881559	4911	tags=49%, list=21%, signal=38%	472/10111/6742/83990/4683/11073/5890/641/25788/50511/5889/6117/580/79728/675/7516/6119/5888
hsa05145	Toxoplasmosis	110	-0.305328	-1.53114	0.00761584	0.0209593	0.00987178	3372	tags=30%, list=14%, signal=26%	8517/572/3949/4792/3586/842/208/3914/4261/23533/10105/3108/6774/3913/3310/5970/7099/3654/10454/5606/3460/207/4793/3588/3304/3303/5595/146850/7297/4615/2771/240/7132
hsa04024	cAMP signaling pathway	219	-0.252236	-1.41184	0.00773275	0.0211066	0.00994115	8281	tags=49%, list=36%, signal=32%	111/170589/116443/486/3360/23439/112/6750/2778/4878/2695/2902/779/51738/51806/55811/3972/2890/1812/51/2735/4881/1262/5465/10411/627/114/816/4852/778/84152/1260/5880/5733/117/107/477/7074/1816/1907/109/4772/51196/775/1813/8310/5348/7137/90993/810/2905/116/6752/808/1258/153/487/9568/2903/84699/5143/10846/116444/610/91860/1128/5337/572/11069/5881/1394/5020/2353/482/5568/4792/10021/64764/1387/6662/20…
hsa04922	Glucagon signaling pathway	101	-0.310467	-1.5199	0.0081415	0.0219445	0.0103358	4591	tags=37%, list=20%, signal=30%	90993/810/126129/2642/808/84699/91860/5564/5834/23235/2645/5260/2776/5224/5568/64764/1387/5256/208/200186/2033/2997/2203/92579/5211/5261/5566/207/5836/441531/5106/5330/5223/5531/9586/5315/5331
hsa04371	Apelin signaling pathway	134	-0.294115	-1.50607	0.00817154	0.0219445	0.0103358	4590	tags=34%, list=20%, signal=27%	810/2784/6543/94235/808/2787/3265/22808/91860/2786/1958/5564/84557/2776/51764/5568/6199/208/2782/5605/23533/6546/4854/4205/2790/6237/182/4209/113/5566/207/56848/196883/8877/6548/5595/6261/9759/5330/146850/2783/2771/100271849/10014/5331
hsa04932	Non-alcoholic fatty liver disease	155	-0.275635	-1.4529	0.00851726	0.02269	0.0106869	5344	tags=35%, list=23%, signal=27%	4701/3630/10018/56901/4713/1340/4695/51094/6390/4728/7040/1346/6300/84701/4731/1339/10062/51079/4716/5564/637/51085/3553/2353/3952/5313/54539/3667/6391/6945/208/1351/125965/7384/1537/126328/5970/374291/5293/5296/8660/5468/207/3643/6720/581/9021/2931/1050/4296/22877/3570/7132/6256
hsa04150	mTOR signaling pathway	153	-0.273275	-1.43695	0.00861072	0.0227569	0.0107184	5463	tags=37%, list=23%, signal=29%	83667/8326/525/3630/220441/80326/7248/7484/58528/7477/6396/81029/5582/529/6446/3265/11211/89780/7480/7475/6520/8325/3667/7482/6199/6794/389541/208/5605/64223/9470/4041/387/84219/201163/9894/2887/1855/7249/5293/5296/1857/6195/92335/207/9296/3643/2885/1978/8321/7855/5595/8408/84335/55004/7132/2535
hsa04360	Axon guidance	180	-0.265196	-1.43455	0.00900326	0.023607	0.0111188	6201	tags=49%, list=27%, signal=36%	84552/1969/54434/3897/54361/5998/1945/22854/4636/9723/6469/84628/816/2042/1949/1944/6586/5880/7474/56920/10512/7223/1630/1942/5535/285220/56896/25/4917/6387/4233/4776/54437/10500/3611/219699/6092/64221/81029/6608/25791/3265/1943/655/5881/57522/85464/10154/5365/7869/91653/90249/2046/9901/6585/5058/50855/1020/151449/57715/2050/3984/56963/387/6237/2048/5364/10298/5293/5296/6714/1072/2051/23380/64101…
hsa04929	GnRH secretion	64	-0.361519	-1.59307	0.00937503	0.0243897	0.0114875	5227	tags=45%, list=22%, signal=35%	3780/2797/3782/775/3814/57657/3760/5582/9568/3265/610/84634/8912/2776/3765/208/5605/776/408/5293/5296/2550/207/2852/5595/2767/5330/409/5331
hsa05204	Chemical carcinogenesis - DNA adducts	55	-0.362969	-1.56249	0.0100309	0.0258368	0.0121691	10500	tags=73%, list=45%, signal=40%	1551/1559/2946/7367/4259/1571/2939/221357/54490/2952/3290/373156/2938/9446/1562/7363/6822/2949/2944/7364/1543/2052/79799/119391/1548/4258/1557/1544/10/5743/1553/54658/873/374875/4257/2953/2950/6817/6799/1545
hsa04218	Cellular senescence	154	0.270328	1.43018	0.0100864	0.0258368	0.0121691	4631	tags=32%, list=20%, signal=26%	5533/472/5933/10000/5532/5290/545/5295/10111/54822/4087/7046/5934/4775/2113/5810/4683/801/132660/5501/3709/23291/8503/3845/5530/23411/5481/894/286826/1021/91750/1875/5534/7419/5928/8945/5500/9134/1111/5603/4773/4893/3364/3708/7417/5594/3133/5291/6009
hsa00532	Glycosaminoglycan biosynthesis - chondroitin sulfate / dermatan sulfate	20	-0.521103	-1.74293	0.0105837	0.0266489	0.0125516	5885	tags=60%, list=25%, signal=45%	9469/26229/64131/50515/113189/64132/29940/126792/54480/22856/166012/51363
hsa04668	TNF signaling pathway	111	-0.300292	-1.50491	0.0106051	0.0266489	0.0125516	4153	tags=34%, list=18%, signal=28%	6300/3976/6376/84699/9530/8717/8517/3553/2353/1326/9020/4792/64764/208/3726/153090/2919/5970/182/11035/5293/5296/10454/5606/207/5609/7133/9021/1388/8986/3383/5595/1051/9586/4323/64127/602/7132
hsa05223	Non-small cell lung cancer	72	-0.330162	-1.50023	0.0106435	0.0266489	0.0125516	4651	tags=42%, list=20%, signal=33%	4233/7157/1643/1871/578/7039/5582/6258/3265/10912/572/6257/2309/842/208/5605/3718/6776/4616/6774/5293/5296/1026/207/369/2885/1870/581/5595/6256
hsa04723	Retrograde endocannabinoid signaling	147	-0.27625	-1.44021	0.0109465	0.0272029	0.0128125	5788	tags=35%, list=25%, signal=26%	55970/5600/2558/773/2570/107/2554/4701/109/2567/56901/4713/22999/775/4695/2784/57030/94235/3760/4728/6300/5582/4731/2787/140679/2786/51079/4716/774/2776/51764/5568/54539/2911/3765/2782/776/126328/2790/2166/374291/113/5566/196883/221955/747/5595/5330/2783/2771/5331
hsa04114	Oocyte meiosis	122	0.290299	1.46745	0.0113699	0.0280459	0.0132095	4456	tags=32%, list=19%, signal=26%	5533/5567/5532/6197/5527/5519/4085/9126/64682/8697/7534/817/801/6500/5525/5501/3709/10971/23291/8454/5530/29945/26271/5534/9748/119504/10393/8945/5500/7529/9134/5603/996/5515/51433/3708/9232/8881/5594
hsa05219	Bladder cancer	41	-0.395156	-1.59185	0.0116776	0.0285929	0.0134672	5046	tags=41%, list=22%, signal=33%	4318/7157/1871/1613/1839/3265/2261/5605/1612/7380/7422/6714/1026/369/1870/5595/1890
hsa04930	Type II diabetes mellitus	46	-0.388586	-1.59926	0.0119948	0.0291551	0.013732	6588	tags=59%, list=28%, signal=42%	7124/8913/8651/3651/773/9370/3630/775/6517/774/2645/3098/5313/3667/777/389692/776/3099/5293/5296/8660/3643/9021/5580/5595/3101/5315
hsa00600	Sphingolipid metabolism	49	-0.36177	-1.51097	0.0130747	0.0315499	0.0148599	8036	tags=51%, list=35%, signal=33%	79603/2583/55627/9517/9514/253782/10825/166929/29956/3074/2717/6609/339221/10715/9334/129807/768239/410/2720/57704/2629/56848/5660/8877/4758
hsa04260	Cardiac muscle contraction	87	-0.317079	-1.5115	0.013341	0.0319608	0.0150535	9852	tags=61%, list=42%, signal=35%	10369/6262/476/7139/7170/1337/341947/488/7169/9377/444/486/7171/27092/23439/4633/10975/170712/779/1329/4625/59284/4624/59283/778/10368/781/784/845/477/782/785/1340/775/7137/6543/1346/84701/55799/487/70/1339/27091/786/482/1351/776/6546/125965/7384/1537/93589/6548
hsa05170	Human immunodeficiency virus 1 infection	200	0.249005	1.37502	0.0135409	0.0322079	0.0151698	3570	tags=26%, list=15%, signal=22%	5533/472/10000/841/5532/5290/545/5295/7188/917/8065/4775/5601/5599/7465/6198/801/51135/6885/6500/8451/130340/915/567/3709/919/23291/7189/60489/29110/23118/8503/3845/164/8454/54331/5530/8737/8450/2923/1073/7852/5534/596/9616/54205/8945/1111/5335/10681/85363/5603
hsa05166	Human T-cell leukemia virus 1 infection	221	-0.247789	-1.38474	0.0142645	0.0336885	0.0158672	3406	tags=27%, list=15%, signal=23%	64784/8517/1958/4487/896/7850/2353/9020/3601/5568/4792/7015/64764/2114/1387/920/8498/208/293/200186/83660/5605/2033/3718/6776/3108/2002/8061/10524/5970/4215/5293/5296/1026/1030/113/23373/8379/6722/7538/5566/207/29882/7094/196883/1870/581/1388/3383/3689/55697/5971/706/5595/4791/9586/7132/6688/4055
hsa01522	Endocrine resistance	94	-0.300863	-1.44363	0.0145101	0.0340272	0.0160267	2956	tags=29%, list=13%, signal=25%	2353/5568/6199/6667/208/4855/5605/4854/182/5293/5296/6714/1026/113/5566/4851/207/369/2852/2885/196883/1870/581/4853/10498/6464/5595
hsa04625	C-type lectin receptor signaling pathway	103	-0.299215	-1.4649	0.015269	0.0354165	0.0166811	4590	tags=39%, list=20%, signal=31%	810/1959/6361/6300/808/26253/3265/22808/91860/8517/9261/30835/3553/9020/4792/3586/208/5058/6367/387/9641/1263/6237/114548/5970/5293/5296/6714/4046/207/6850/5971/5580/5595/2207/29108/4791/64170/8844/602
hsa05220	Chronic myeloid leukemia	76	-0.333139	-1.54004	0.0154425	0.0354165	0.0166811	5048	tags=42%, list=22%, signal=33%	25/1398/7157/1643/1871/7040/578/3265/10912/8517/572/4792/1487/208/5605/867/6776/861/4616/5970/5293/5296/1026/207/369/2885/1870/581/6464/5595/1488/9846
hsa04936	Alcoholic liver disease	139	-0.273757	-1.41683	0.0154623	0.0354165	0.0166811	3653	tags=26%, list=16%, signal=22%	712/713/8717/8517/5564/2309/3553/719/9020/4792/114609/2194/208/714/2919/3661/9641/217/5970/7099/3654/10454/5606/10645/207/929/5609/6720/721/148022/4615/84818/37/728/7132/23765
hsa00260	Glycine, serine and threonine metabolism	39	-0.400929	-1.59301	0.0155279	0.0354165	0.0166811	4294	tags=38%, list=18%, signal=31%	132158/189/275/4128/875/5224/314/10993/8639/9380/211/27232/113675/441531/5223
hsa04640	Hematopoietic cell lineage	95	-0.315314	-1.51787	0.0161701	0.0366302	0.0172527	3172	tags=25%, list=14%, signal=22%	910/7850/3553/920/2057/951/3589/1440/3108/290/1379/3566/909/1378/2209/929/1436/1438/3678/912/945/3684/3570/1441
hsa04912	GnRH signaling pathway	90	-0.30859	-1.4767	0.0165459	0.0371864	0.0175147	5269	tags=56%, list=23%, signal=43%	111/283748/8605/112/2778/255189/779/51806/3972/4313/1956/114/816/778/5600/107/109/2797/775/5321/810/1839/6300/808/3265/91860/5337/1958/2776/5568/5605/776/2002/2185/4215/6714/113/5606/5566/2885/5609/196883/5598/5580/5595/2767/5330/5338/4323/5331
hsa04261	Adrenergic signaling in cardiomyocytes	148	-0.276394	-1.44139	0.0166389	0.0371864	0.0175147	8141	tags=53%, list=35%, signal=34%	486/7171/6332/27092/23439/4633/112/2778/779/51806/4625/59284/10411/4624/59283/114/816/778/148/10368/6330/781/183/147/784/5600/107/477/782/785/5528/109/6331/775/7137/90993/810/6543/6300/808/55799/153/487/84699/146/70/5522/91860/27091/11069/786/482/2776/5568/64764/5502/208/5518/776/23533/6546/5499/93589/113/5526/3753/5566/207/196883/1388/6548/5595/5330/146850/2771/9586/3784/5331
hsa05167	Kaposi sarcoma-associated herpesvirus infection	190	-0.252049	-1.36794	0.0177129	0.0393226	0.0185209	4867	tags=32%, list=21%, signal=25%	942/4776/7157/810/2784/1871/94235/578/6300/808/3452/2787/3265/91860/2786/8717/8517/9261/7314/84557/637/2353/51764/4792/1387/842/208/2782/5605/2919/3661/23533/2033/9641/57580/6774/2790/5970/7422/5293/5296/6714/1026/3055/1827/7538/207/3665/5609/1870/581/6850/1230/3383/5595/148022/146850/7297/2783/7132
hsa04211	Longevity regulating pathway	89	-0.308923	-1.47421	0.0181806	0.0400935	0.0188839	5664	tags=46%, list=24%, signal=35%	9370/107/83667/109/3630/7248/7157/51094/90993/10919/84699/3265/5564/2309/5568/3667/64764/6199/6794/208/9365/9470/847/5970/7249/5293/5296/8660/5468/113/5566/10645/207/3643/196883/1978/581/1388/8408/84335/9586
hsa05211	Renal cell carcinoma	65	-0.33694	-1.49589	0.0187726	0.0410472	0.0193331	2547	tags=31%, list=11%, signal=27%	1387/2549/5546/208/5058/5605/2033/405/201163/7422/2034/10298/5293/5296/1026/207/369/2885/5595/7030
hsa00510	N-Glycan biosynthesis	48	0.357218	1.5119	0.0188595	0.0410472	0.0193331	2488	tags=29%, list=11%, signal=26%	11320/29929/4124/10905/2530/79796/144245/29880/4249/201595/440138/8813/79868/6480
hsa05410	Hypertrophic cardiomyopathy	89	-0.307179	-1.46588	0.0192908	0.0417132	0.0196468	9028	tags=58%, list=39%, signal=36%	7170/488/7169/4000/5563/3694/5571/7171/27092/4633/779/1605/53632/1636/4625/59284/284217/4624/59283/7124/778/10368/781/183/784/3675/782/785/775/7137/6543/7040/55799/487/70/6442/27091/3680/5564/71/786/6445/60/3679/8515/776/6546/1674/93589/3691/3678/4607
hsa00564	Glycerophospholipid metabolism	85	-0.30576	-1.44921	0.0195915	0.0418777	0.0197243	1654	tags=31%, list=7%, signal=29%	43/5321/26279/30814/10423/10400/9162/64600/5337/10162/8525/10554/3931/11313/81490/9489/56894/1608/151056/23659/5338/10908/10555/23646/23761/79143
hsa04918	Thyroid hormone synthesis	75	-0.32423	-1.48557	0.0196184	0.0418777	0.0197243	5653	tags=36%, list=24%, signal=27%	107/477/257202/405753/109/90993/4036/5582/493869/84699/482/2776/5568/7849/64764/7038/2876/2878/113/5566/196883/1388/432/5330/9586/433/5331
hsa05208	Chemical carcinogenesis - reactive oxygen species	207	-0.241551	-1.33815	0.0209798	0.0444985	0.0209587	6094	tags=34%, list=26%, signal=25%	9817/100532726/5770/5600/196/5795/50507/4701/1572/56901/25/4713/4233/1340/4695/115019/6390/4728/1346/6300/84701/10327/873/4731/3265/1339/8517/5337/51079/572/4716/2309/2353/9020/4257/4792/54539/6391/208/1351/293/5605/2953/847/125965/405/7384/1537/10105/126328/4688/5970/374291/7422/3162/5293/5296/653361/6714/207/369/2885/5609/1545/79852/5580/5595/1535/65010/5338
hsa04540	Gap junction	86	-0.305341	-1.4459	0.0213526	0.0450026	0.0211961	4041	tags=47%, list=17%, signal=39%	7082/112/2778/2915/3356/1812/10383/10381/1956/114/2977/1902/107/7280/109/1813/153/5582/3358/113457/3265/347688/2776/5568/2911/5605/84617/7846/1453/6714/113/5566/2885/196883/5598/5595/2767/5330/2771/5331
hsa03020	RNA polymerase	29	0.427603	1.5794	0.021532	0.0450135	0.0212012	6279	tags=59%, list=27%, signal=43%	84172/5431/55703/10621/64425/10622/51728/27297/9533/5433/5440/11128/10623/5432/5436/84265/51082
hsa01524	Platinum drug resistance	72	0.321263	1.47361	0.0216281	0.0450135	0.0212012	2991	tags=26%, list=13%, signal=23%	472/10000/841/5290/5295/7155/330/7507/4436/538/5980/4217/331/8503/4437/2956/329/596/54205
hsa04670	Leukocyte transendothelial migration	109	-0.287729	-1.43889	0.0218067	0.0451034	0.0212436	3457	tags=29%, list=15%, signal=25%	58498/1003/11069/71/4478/83692/29895/1495/1536/5175/60/137075/9080/7410/1500/24146/7409/387/2185/4688/5829/5293/5296/653361/1366/3383/3689/1535/3684/2771/7408/4689
hsa04611	Platelet activation	120	-0.276629	-1.3892	0.0239206	0.048966	0.0230628	2899	tags=27%, list=12%, signal=23%	71/9002/2776/5568/208/60/83660/23533/5499/5023/5739/8673/387/2212/5293/5296/6916/6714/113/5566/207/83706/7094/196883/6850/5595/2207/5330/146850/2771/7408/5331
hsa05010	Alzheimer disease	364	-0.217959	-1.28788	0.0240387	0.048966	0.0230628	5381	tags=30%, list=23%, signal=23%	5535/5664/4701/8326/3630/4842/56901/89953/4713/1340/80326/775/4695/27121/810/6390/1139/7484/55851/2905/4728/7477/10313/1346/808/84701/81029/487/2903/4731/113457/3265/11211/347688/89780/7480/1339/91860/1128/8517/51079/572/91252/4716/57142/7475/351/637/3553/8325/2776/54539/23130/3667/6391/7482/1536/842/208/1351/293/5605/147700/1020/776/55630/348/125965/7384/10023/1537/10105/1460/4041/2906/126328/84…
hsa04141	Protein processing in endoplasmic reticulum	163	0.247964	1.32761	0.0241154	0.048966	0.0230628	4178	tags=31%, list=18%, signal=25%	23471/55768/258010/10905/5601/5599/7095/7326/201595/3998/10427/54431/6500/27248/11231/55176/64215/51009/4217/9451/51360/8454/79139/4287/9532/56681/2923/6745/10294/10484/165324/596/23480/6747/3305/56886/3320/1965/5610/3312/4780/6400/51128/10808/81567/1603/9695/23190/29979/7322
